# Supplementary material for: Carboxylic acid accumulation and secretion contribute to the alkali-stress tolerance of halophyte Leymus chinensis
Source: Front Plant Sci. 2024 Mar 19;15:1366108. doi: 10.3389/fpls.2024.1366108 (PMC10985159; doi:10.3389/fpls.2024.1366108)
Supplement: Supplementary file 2 [file Table_2.xlsx]

## Sheet: root exudated
Table S2 Information of the upregulated metabolites in root exudates. To calculate fold change, value of the undetected metabolites was assigned value “9” .
Index	Formula	Compounds	Class I	Class II	CAS	Level	Control1	Control2	Control3	Stress1	Stress2	Stress3	p-value	VIP	Fold change
pme2601	C3H6O3	3-Hydroxypropanoic acid	Organic acids	Organic acids	503-66-2	B	9	9	9	5830.5	4389.6	5615.6	0.000300965	1.21028	586.507
pmf0256	C6H14O	3-Methyl-1-pentanol	Others	Saccharides and Alcohols	589-35-5	B	51329	21425	41288	120510	127660	143430	0.00112931	1.12455	3.43382
mws0206	C4H8O3	2-Hydroxybutyric Acid	Organic acids	Organic acids	3347-90-8	B	9	9	9	18268	17716	20303	1.83598e-05	1.21046	2084.7
mws0255	C4H5N3O	Cytosine	Nucleotides and derivatives	Nucleotides and derivatives	71-30-7	B	9	9	9	20876	41534	35555	0.00600815	1.20862	3628.33
pme1730	C4H6O4	D-Erythronolactone	Organic acids	Organic acids	15667-21-7	B	9	9	9	150120	240250	184370	0.0018789	1.20946	21286.7
pme0195	C3H7NO2S	L-Cysteine	Amino acids and derivatives	Amino acids and derivatives	52-90-4	B	9	9	9	37272	43638	45740	7.75106e-05	1.21026	4690.74
pme0241	C7H6O2	Benzoic acid	Phenolic acids	Phenolic acids	65-85-0	B	56755	19191	64269	1224900	1468200	1304100	6.10133e-05	1.18273	28.5076
mws0628	C7H6O2	4-Hydroxybenzaldehyde	Phenolic acids	Phenolic acids	123-08-0	A	89510	55907	45484	892030	1207800	1122500	0.000446756	1.19755	16.8796
pme0490	C6H5NO2	Nicotinic acid (Vitamin B3)	Others	Vitamin	59-67-6	B	124650	10859	43814	1941700	1858400	831530	0.0143903	1.11648	25.8284
Lmbp000668	C6H5NO2	Isonicotinic acid	Organic acids	Organic acids	55-22-1	B	126360	11306	37207	1912800	1791600	803800	0.014943	1.11869	25.7799
pmb0302	C2H8NO3P	2-Aminoethylphosphonate	Lipids	Glycerol ester	2041-14-7	B	9	9	9	27892	30062	33296	4.18977e-05	1.21039	3379.63
mws0572	C5H7N3O	5-Methylcytosine	Nucleotides and derivatives	Nucleotides and derivatives	554-01-8	B	9	9	9	12187	16768	5374.3	0.0259508	1.20189	1271.46
mws0251	C5H6N2O2	Thymine	Nucleotides and derivatives	Nucleotides and derivatives	65-71-4	B	9	9	9	17458	20549	27121	0.00159522	1.21029	2412.15
mws0972	C6H12O3	6-Hydroxyhexanoic acid	Organic acids	Organic acids	1191-25-9	B	40979	29199	23404	133540	240740	212470	0.00718304	1.17172	6.2699
mws0341	C6H12O3	2-Hydroxyisocaproic acid	Organic acids	Organic acids	20312-37-2	A	9	9	9	165410	186830	192760	2.58707e-05	1.21027	20185.2
pme0033	C5H4N4O	Hypoxanthine	Nucleotides and derivatives	Nucleotides and derivatives	68-94-0	B	17120	13407	20772	108280	86067	122520	0.00121456	1.19496	6.17687
mws1078	C7H7NO2	Anthranilic Acid	Phenolic acids	Phenolic acids	118-92-3	B	9	9	9	53298	85851	71200	0.00173585	1.20946	7790.7
Lmgn001670	C7H6O3	Salicylic acid	Phenolic acids	Phenolic acids	69-72-7	A	9	9	9	18365	40483	33747	0.00921186	1.20808	3429.44
Lmbn002862	C7H6O3	3-Hydroxybenzoic Acid	Organic acids	Organic acids	99-06-9	B	144330	56644	159730	3221700	3523400	4640100	0.00105299	1.19063	31.5638
Zmzn002575	C6H5NO3	2-Nitrophenol	Phenolic acids	Phenolic acids	88-75-5	B	60023	46071	57371	368390	585740	542690	0.00261829	1.19783	9.15682
pme3207	C6H6O4	Muconic acid	Organic acids	Organic acids	1119-72-8	B	2197700	1591400	2143500	26920000	26455000	25341000	1.14045e-06	1.20677	13.2684
pmp000966	C7H13NO2	Stachydrine	Alkaloids	Pyrrole alkaloids	471-87-4	A	9	9	9	124620	114180	148630	0.000224043	1.21053	14349.3
Lmyn008503	C8H16O2	Octanoic acid	Lipids	Free fatty acids	124-07-2	B	4677.2	2306.9	3722.5	47044	55130	56699	8.72633e-05	1.19762	14.8388
mws0103	C9H7NO	Indole-3-carboxaldehyde	Alkaloids	Plumerane	487-89-8	A	9	9	9	42724	62500	53851	0.000755497	1.20968	5891.67
pme0295	C6H11NO3	4-Acetamidobutyric acid	Organic acids	Organic acids	3025-96-5	B	9	9	9	168320	243630	160430	0.00197732	1.20917	21199.3
pmp001285	C8H4O3	Phthalic anhydride	Phenolic acids	Phenolic acids	85-44-9	A	598570	449880	503780	8971700	13026000	13205000	0.00125626	1.20578	22.6788
mws2213	C9H8O2	Cinnamic acid	Phenolic acids	Phenolic acids	140-10-3	B	3308.1	9	2228.5	111860	114930	140900	0.00020003	1.01255	66.303
Lmxn006423	C7H5NOS	2(3H)-Benzothiazolone	Alkaloids	Alkaloids	934-34-9	B	3631.5	3880.6	5577.2	3150600	3500000	4129800	0.00023363	1.20927	823.604
pme1109	C5H5N5O	Guanine	Nucleotides and derivatives	Nucleotides and derivatives	73-40-5	A	159800	77570	126230	333180	314670	441990	0.00640875	1.12486	2.99736
mws0458	C8H8O3	Vanillin*	Phenolic acids	Phenolic acids	121-33-5	A	96254	83082	69368	933220	1303100	1182000	0.000637441	1.20405	13.7445
Zmyn002323	C8H8O3	2-Hydroxyphenylacetic acid	Organic acids	Organic acids	614-75-5	B	9	9	9	14959	25070	13831	0.00737536	1.20758	1994.81
Zmgn004894	C8H8O3	Methyl 4-hydroxybenzoate*	Organic acids	Organic acids	99-76-3	A	9	9	9	202930	204560	290830	0.00131296	1.21053	25863.7
Lmgn002473	C7H6O4	2,6-Dihydroxybenzoic acid	Phenolic acids	Phenolic acids	303-07-1	B	9	9	9	35800	41962	32288	0.000203802	1.20951	4075.93
MA10040889	C6H5NO4	4-Nitrocatechol	Phenolic acids	Phenolic acids	3316-09-4	B	9	9	9	8976.6	10650	13191	0.000872722	1.21027	1215.47
pmf0174	C10H22O	1-Decanol	Others	Saccharides and Alcohols	112-30-1	B	15927000	17332000	12419000	36449000	36362000	43492000	0.00106214	1.17808	2.54615
pmb0142	C9H8O3	Caffeic aldehyde	Phenolic acids	Phenolic acids	141632-15-7	B	9	9	9	40367	31907	39809	0.000165704	1.21039	4151.22
Lmmn001643	C9H8O3	2-Hydroxycinnamic acid*	Organic acids	Organic acids	583-17-5	B	51666	20953	30910	184380	312760	214540	0.00701429	1.15712	6.87421
pme1439	C9H8O3	p-Coumaric acid	Phenolic acids	Phenolic acids	501-98-4	A	9	9	9	15708	36513	17718	0.0245088	1.20618	2590.33
pme3083	C8H7NO3	2-(Formylamino)benzoic acid	Phenolic acids	Phenolic acids	3342-77-6	B	9	9	9	434220	891580	583910	0.00911562	1.20892	70730
pme0281	C8H6O4	Terephthalic acid	Phenolic acids	Phenolic acids	100-21-0	A	9	9	9	5944700	4954800	4923800	9.53527e-05	1.21011	586048
Lmbn005172	C9H10O3	2,6-Dimethoxybenzaldehyde	Phenolic acids	Phenolic acids	3392-97-0	B	9	9	9	23305	23460	29968	0.000310811	1.21053	2841.96
Lmrn003000	C9H10O3	2-Hydroxy-3-phenylpropanoic acid	Organic acids	Organic acids	7326-19-4	B	9	9	9	10133	7153.4	13608	0.00527037	1.21001	1144.24
Zmjp000624	C8H9NO3	Pyridoxal	Others	Vitamin	66-72-8	B	9	9	9	13613	12257	7654.4	0.00345775	1.20744	1241.64
NK10252689	C7H7NO4	2-Methoxy-5-nitrophenol	Phenolic acids	Phenolic acids	636-93-1	B	4296.1	4934.8	3130.1	38483	48665	56314	0.00109049	1.19949	11.606
Lmbn003524	C9H16O3	9-Oxononanoic acid	Organic acids	Organic acids	2553-17-5	B	40546	33740	43527	69749	86339	99691	0.00730211	1.15358	2.17106
Zmgn004439	C10H20O2	Decanoic acid	Organic acids	Organic acids	334-48-5	B	2270.9	1286.8	1890.7	31444	37530	44033	0.000599779	1.20309	20.7413
pme0253	C8H15NO3	N-Acetyl-L-leucine	Amino acids and derivatives	Amino acids and derivatives	1188-21-2	A	9	9	9	15571	19585	11559	0.00255774	1.20802	1730.19
pme1651	C10H9NO2	Indole 3-acetic acid (IAA)	Alkaloids	Plumerane	87-51-4	B	9	9	9	9284.8	15631	15618	0.00307983	1.20913	1501.25
Hmcn006267	C9H10O4	2,6-Dimethoxybenzoic acid	Phenolic acids	Phenolic acids	1466-76-8	B	4694.9	4065	2788.7	39137	58547	52283	0.00130597	1.19691	12.9857
mws1350	C9H10O4	Syringaldehyde; 4-Hydroxy-3,5-Dimethoxybenzaldehyde	Phenolic acids	Phenolic acids	134-96-3	A	9	9	9	60442	81449	86086	0.00064998	1.2101	8443.59
MA10002917	C6H4N2O5	2,4-Dinitrophenol	Phenolic acids	Phenolic acids	51-28-5	B	58774	46111	60398	237540	316980	348540	0.00179819	1.19572	5.46372
mws0752	C11H22O2	Undecylic Acid	Lipids	Free fatty acids	112-37-8	A	1229700	739120	921120	5927100	6229200	8513100	0.0020236	1.19422	7.15219
pmn001492	C11H8O3	Ayapin	Lignans and Coumarins	Coumarins	494-56-4	A	52360	35952	32304	117980	127390	183540	0.00860011	1.16214	3.556
pmp001234	C12H12O2	Butylidenephthalide	Phenolic acids	Phenolic acids	72917-31-8	B	9	9	9	38641	69114	68354	0.00425959	1.20929	6522.56
mws0237	C9H16O4	Azelaic acid	Organic acids	Organic acids	123-99-9	A	1035800	795450	925040	2004300	2368600	3688100	0.0266411	1.1417	2.92458
mws5041	C8H16N2O3	L-Glycyl-L-isoleucine*	Amino acids and derivatives	Amino acids and derivatives	19461-38-2	B	9	9	9	37317	61718	55512	0.00215197	1.20946	5723.96
pmf0348	C10H20O3	2,6-Dimethyl-7-octene-2,3,6-triol	Others	Saccharides and Alcohols	73815-21-1	B	109760	77357	102090	184740	226150	363580	0.0421835	1.10398	2.67791
pmf0319	C10H12O4	Acetosyringone	Phenolic acids	Phenolic acids	2478-38-8	B	9	9	9	5207.7	5447.5	2973.8	0.00451715	1.20607	504.778
HJAP052	C10H12O4	2,4,5-Trimethoxybenzaldehyde	Phenolic acids	Phenolic acids	4460-86-0	B	9	9	9	101170	160460	162830	0.00217545	1.2098	15720.7
mws0027	C9H10O5	Syringic acid	Phenolic acids	Phenolic acids	530-57-4	B	9	9	9	42172	49232	47899	2.80022e-05	1.21016	5159.37
Zmzn000079	C4H9O7P	D-Erythrose-4-phosphate	Others	Saccharides and Alcohols	585-18-2	B	9	9	9	10796	7519.3	4687.8	0.0122569	1.20558	851.967
pmb2640	C12H24O2	Dodecanoic acid (Lauric acid)	Lipids	Free fatty acids	143-07-7	A	123640	109030	168680	2384400	2325700	2760900	6.80261e-05	1.20587	18.6147
pme1261	C9H19NO4	D-Panthenol	Others	Saccharides and Alcohols	81-13-0	A	218610	15982	30117	1685900	1904700	552200	0.038129	1.06314	15.6504
Lmln010063	C14H22O	2,6-Di-tert-butylphenol	Phenolic acids	Phenolic acids	128-39-2	A	1757300	1764800	1681200	4271100	3129900	3534800	0.00467495	1.17555	2.1017
mws1212	C11H12O4	Methyl ferulate	Phenolic acids	Phenolic acids	2309-07-1	A	9	9	9	29673	35073	27149	0.000195903	1.20952	3403.52
pmb2620	C11H12O4	3,4-Dimethoxycinnamic acid	Phenolic acids	Phenolic acids	14737-89-4	A	9	9	9	29965	31089	30889	9.77054e-08	1.21022	3405.3
Hmcn000192	C7H14O7	Sedoheptulose	Others	Saccharides and Alcohols	3019-74-7	B	9	9	9	58676	87891	67675	0.00116878	1.20944	7934.89
pme3437	C10H12O5	Eudesmic acid (3,4,5-trimethoxybenzoic acid)	Phenolic acids	Phenolic acids	118-41-2	B	9	9	9	48524	76751	42985	0.0058321	1.20821	6231.85
mws0751	C13H26O2	Tridecanoic Acid	Lipids	Free fatty acids	638-53-9	A	9	9	9	18007	15752	20533	0.000196115	1.21054	2010.81
mws5042	C11H14N2O3	L-Glycyl-L-phenylalanine	Amino acids and derivatives	Amino acids and derivatives	721-66-4	B	9	9	9	30616	46377	26374	0.00480061	1.20814	3828.41
pmf0388	C13H18O3	Dehydrovomifoliol	Terpenoids	Monoterpenoids	39763-33-2	B	9	9	9	2453.2	3985.2	4202	0.00301179	1.2087	394.089
Lmqp007004	C11H14O5	3,4,5-Trimethoxybenzoic acid methyl ester	Phenolic acids	Phenolic acids	1916-07-0	B	9	9	9	5296.7	5025.4	5371.4	9.82426e-07	1.21036	581.241
pmb2643	C14H26O2	Myristoleic acid	Lipids	Free fatty acids	544-64-9	A	3726.7	5849.7	3419.7	31736	29626	40548	0.000987722	1.19138	7.84158
pme1194	C9H13N3O4	2'-Deoxycytidine	Nucleotides and derivatives	Nucleotides and derivatives	951-77-9	B	9	9	9	479750	744840	743140	0.00173718	1.20996	72878.9
mws0119	C14H28O2	Myristic Acid	Lipids	Free fatty acids	544-63-8	A	1295100	941430	1513000	5837600	5656300	6302900	5.14216e-05	1.19299	4.74641
Lmhp001461	C11H20N2O3	L-Prolyl-L-Leucine	Amino acids and derivatives	Amino acids and derivatives	52899-07-7	B	9	9	9	17448	28399	21160	0.00225968	1.20897	2481.74
Lmhp001670	C11H22N2O3	L-Valyl-L-Leucine	Amino acids and derivatives	Amino acids and derivatives	3989-97-7	B	9	9	9	133790	227370	140160	0.0052065	1.2088	18567.4
mws4176	C12H16N2O3	L-Alanyl-L-Phenylalanine	Amino acids and derivatives	Amino acids and derivatives	3061-90-3	B	9	9	9	18583	29176	22367	0.0016577	1.20915	2597.26
pme0264	C10H14N2O5	Thymidine	Nucleotides and derivatives	Nucleotides and derivatives	50-89-5	A	8863.5	9	9	194630	260670	253460	0.000382098	1.05133	79.8018
mws0359	C15H30O2	Pentadecanoic Acid	Lipids	Free fatty acids	1002-84-2	A	341480	263850	381440	1187700	1047300	1373700	0.000967642	1.18974	3.65708
ML10180524	C9H13N3O5	Cytarabine	Nucleotides and derivatives	Nucleotides and derivatives	147-94-4	A	35278	20514	17354	691740	1109300	719470	0.00377384	1.19698	34.4586
mws0248	C9H12N2O6	Uridine	Nucleotides and derivatives	Nucleotides and derivatives	58-96-8	A	40245	5966.7	9696.2	95027	116740	63509	0.0179673	1.02599	4.92374
Lmhp002031	C12H24N2O3	L-Leucyl-L-Leucine	Amino acids and derivatives	Amino acids and derivatives	3303-31-9	B	20385	14493	23847	168840	245350	225340	0.00110337	1.19676	10.8903
pme3961	C10H13N5O3	2'-Deoxyadenosine	Nucleotides and derivatives	Nucleotides and derivatives	958-09-8	A	71911	17961	48425	532630	1134400	728130	0.0133887	1.15534	17.319
mws0361	C16H30O2	Palmitoleic Acid	Lipids	Free fatty acids	373-49-9	A	2247.6	2585.4	5107.6	11507	12913	13568	0.00100788	1.13538	3.8215
pme3313	C6H13O9P	D-Fructose 6-phosphate*	Others	Saccharides and Alcohols	643-13-0	B	9	9	9	3491.6	3714.4	4089	2.74305e-05	1.21041	418.333
mws0866	C6H13O9P	D-Glucose 6-phosphate*	Others	Saccharides and Alcohols	56-73-5	A	9	9	9	4868.9	5990.4	4150	0.000735831	1.2086	555.9
mws1090	C6H13O9P	Glucose-1-phosphate*	Others	Saccharides and Alcohols	59-56-3	A	9	9	9	5400.4	2990.8	2677.2	0.012864	1.20628	409.941
Zmpn000095	C6H15O9P	Sorbitol-6-phosphate	Others	Saccharides and Alcohols	20479-58-7	B	9	9	9	262540	175640	103600	0.0171013	1.20727	20065.9
mws0383	C17H32O2	10-Heptadecenoic Acid	Lipids	Free fatty acids	29743-97-3	A	868880	1074900	892370	1791200	1901500	2477200	0.00751123	1.16007	2.17545
Lmxp011770	C16H22O4	Diisobutyl phthalate*	Phenolic acids	Phenolic acids	84-69-5	A	628840	517980	569110	9180200	13214000	13390000	0.0011734	1.20641	20.8541
Lmlp012720	C16H22O4	Dibutyl phthalate*	Phenolic acids	Phenolic acids	84-74-2	A	583260	482830	537940	8965500	13362000	13383000	0.00150264	1.20595	22.263
mws5035	C15H22N2O3	L-Leucyl-L-phenylalanine	Amino acids and derivatives	Amino acids and derivatives	56217-82-4	B	11519	17130	20045	102340	136580	122750	0.000525808	1.18832	7.4274
pmb1650	C18H30O2	Octadeca-11E,13E,15Z-trienoic acid	Lipids	Free fatty acids	25575-00-2	A	4583400	3484600	3832600	52147000	67064000	67587000	0.000327084	1.20704	15.6965
mws0629	C13H16N2O5	L-Aspartyl-L-Phenylalanine	Amino acids and derivatives	Amino acids and derivatives	13433-09-5	B	9	9	9	9096.2	15121	14488	0.00251872	1.20916	1433.53
Lmyn012331	C18H34O2	Petroselinic acid	Lipids	Free fatty acids	593-39-5	A	1884200	1926700	2399700	5508000	4795600	6665700	0.00324825	1.18024	2.73231
mws2623	C18H34O2	11-Octadecanoic acid(Vaccenic acid)	Lipids	Free fatty acids	506-17-2	A	1985900	1904200	2366800	5135300	4835600	6395100	0.00249978	1.1856	2.61567
mws0396	C18H34O2	Elaidic Acid	Lipids	Free fatty acids	112-79-8	A	6145700	6933000	8658100	17540000	16215000	20475000	0.00176696	1.17275	2.49485
mws4017	C20H30O	Ferruginol	Terpenoids	Ditepenoids	514-62-5	B	9	9	9	6063.1	16368	23459	0.0388904	1.20426	1699.63
pmb2792	C18H30O3	13-Hydroxy-6,9,11-octadecatrienoic acid	Lipids	Free fatty acids	74784-20-6	A	43590	58545	61468	2407900	885640	1004800	0.047846	1.18326	26.273
pme1474	C11H15N5O3S	5'-Deoxy-5'-(methylthio)adenosine	Nucleotides and derivatives	Nucleotides and derivatives	2457-80-9	A	24257	14429	26165	190790	416630	243570	0.0185151	1.1774	13.1222
Zmyn005384	C18H36O3	2R-Hydroxyoctadecanoic Acid	Lipids	Free fatty acids	26633-48-7	A	23353	7873.2	15845	35436	42626	45593	0.00907094	1.03642	2.62698
Lmqn008288	C18H36O3	3-Hydroxyoctadecanoic Acid	Lipids	Free fatty acids	45261-96-9	B	678750	600720	781360	1334100	1745400	1310000	0.00673437	1.14856	2.12997
mws0397	C20H30O2	Cis-5,8,11,14,17-Eicosapentaenoic Acid	Lipids	Free fatty acids	10417-94-4	A	9	9	9	3304.3	3154.7	4108.1	0.000288629	1.21055	391.374
mws0369	C20H32O2	Arachidonic Acid	Lipids	Free fatty acids	506-32-1	A	4807.5	2989.8	6099.4	18831	18889	27147	0.00426783	1.16198	4.6678
pmn001610	C20H36O2	Eicosadienoic acid	Lipids	Free fatty acids	5598-38-9	A	33164	28773	25890	58195	75621	68148	0.00224925	1.17426	2.29957
pmb2791	C18H30O4	9-Hydroperoxy-10E,12,15Z-octadecatrienoic acid	Lipids	Free fatty acids	111004-08-1	B	86670	51943	39564	1480700	519930	881090	0.0325166	1.17015	16.1734
pmb2789	C18H30O4	13S-Hydroperoxy-6Z,9Z,11E-octadecatrienoic acid	Lipids	Free fatty acids	121107-97-9	B	108090	59360	60815	2141000	744780	1215300	0.0346728	1.17588	17.9663
mws0636	C18H20N2O3	L-Phenylalanyl-L-phenylalanine	Amino acids and derivatives	Amino acids and derivatives	2577-40-4	B	9	9	9	10007	10853	10620	2.00432e-06	1.21018	1165.93
Lmbn005287	C18H32O4	7S,8S-DiHODE; (9Z,12Z)-(7S,8S)-Dihydroxyoctadeca-9,12-dienoic acid	Lipids	Free fatty acids	143288-65-7	A	9	9	9	6713.6	10367	7104.7	0.00224787	1.20847	895.752
mws1433	C18H19NO4	N-Feruloyltyramine	Alkaloids	Phenolamine	66648-43-9	A	9	9	9	18112	20158	22903	0.000125124	1.21039	2265.67
mws0954	C20H32O3	5-Hydroxy-6,8,11,14-eicosatetraenoic acid	Lipids	Free fatty acids	70608-72-9	B	9	9	9	1789.9	1500.9	3481.8	0.0219719	1.2076	250.837
mws0983	C20H39NO2	N-Oleoylethanolamine	Alkaloids	Alkaloids	111-58-0	B	18396	17591	20015	35083	46149	53267	0.00803454	1.16436	2.40168
mws0884	C10H12N5O6P	Cyclic 3',5'-Adenylic acid	Nucleotides and derivatives	Nucleotides and derivatives	60-92-4	A	9	9	9	5027	11094	6313.9	0.0155137	1.20613	830.922
Lmzp004885	C17H14O7	Tricin (5,7,4'-Trihydroxy-3',5'-dimethoxyflavone)	Flavonoids	Flavonoid	520-32-1	A	5732	4004.9	2926.9	15305	21832	12985	0.0107805	1.13696	3.9579
pme3184	C10H14N5O6P	2'-Deoxyadenosine-5'-monophosphate	Nucleotides and derivatives	Nucleotides and derivatives	653-63-4	B	9	9	9	11640	18762	32175	0.025736	1.20821	2317.67
pmb0981	C10H14N5O7P	Adenosine 5'-monophosphate	Nucleotides and derivatives	Nucleotides and derivatives	61-19-8	B	15985	5829.1	9841.3	34107	34856	56868	0.0173909	1.10643	3.97502
Lmgp003270	C16H16O10	Scopoletin-7-O-glucuronide	Lignans and Coumarins	Coumarins	132752-65-9	B	9	9	9	20048	45204	24090	0.0188242	1.20692	3308.96
pmc0281	C15H21N5O8	Ribosyladenosine	Nucleotides and derivatives	Nucleotides and derivatives	-	B	9	9	9	7854.4	15551	11949	0.00610175	1.20804	1309.42
Lmmn003398	C23H22O12	Kaempferol-3-O-(6''-acetyl)glucoside	Flavonoids	Flavonols	-	B	9	9	9	4718	6086.9	9968.3	0.0117099	1.20906	769.378
pme3227	C27H30O14	Vitexin-2''-O-rhamnoside	Flavonoids	Flavonoid carbonoside	64820-99-1	A	9	9	9	1371.7	3815	1934.1	0.0328767	1.20147	263.733
Lmjp002461	C27H30O16	Quercetin-3-O-neohesperidoside	Flavonoids	Flavonols	117611-67-3	A	8465.1	9469.6	7563.7	17258	13074	23038	0.0342041	1.09715	2.09307
pmp001289	C28H28O18	Chrysoeriol-7-O-(2''-O-glucuronyl)glucuronide	Flavonoids	Flavonoid	-	A	9	9	9	24185	64428	34732	0.0269784	1.20649	4568.33
															#DIV/0!
															#DIV/0!
															#DIV/0!
															#DIV/0!
															#DIV/0!
															#DIV/0!
															#DIV/0!
															#DIV/0!
															#DIV/0!
															#DIV/0!
															#DIV/0!
															#DIV/0!
															#DIV/0!
															#DIV/0!
															#DIV/0!
															#DIV/0!
															#DIV/0!
															#DIV/0!
															#DIV/0!
															#DIV/0!
															#DIV/0!
															#DIV/0!
															#DIV/0!
															#DIV/0!
															#DIV/0!
															#DIV/0!
															#DIV/0!
															#DIV/0!
															#DIV/0!
															#DIV/0!
															#DIV/0!
															#DIV/0!
															#DIV/0!
															#DIV/0!
															#DIV/0!
															#DIV/0!
															#DIV/0!
															#DIV/0!
															#DIV/0!
															#DIV/0!
															#DIV/0!
															#DIV/0!
															#DIV/0!
															#DIV/0!
															#DIV/0!
															#DIV/0!
															#DIV/0!
															#DIV/0!
															#DIV/0!
															#DIV/0!
															#DIV/0!
															#DIV/0!
															#DIV/0!
															#DIV/0!
															#DIV/0!
															#DIV/0!
															#DIV/0!
															#DIV/0!
															#DIV/0!
															#DIV/0!

## Sheet: root 
Table S2 Information of the upregulated metabolites in roots. To calculate fold change, value of the undetected metabolites was assigned value “9” .
Index	Formula	Compounds	Class I	Class II	CAS	Level	CR1	CR2	CR3	SR1	SR2	SR3	p-value	VIP	Fold change
Zmyn000268	C3H6O3	2,3-Dihydroxypropanal	Others	Saccharides and Alcohols	56-82-6	B	32009	41194	44168	97747	116000	135440	0.00253928	1.12234	2.97507
Lmbn000193	C3H4O4	Tartronate semialdehyde*	Organic acids	Organic acids	2480-77-5	B	24347	32155	44708	64152	96194	85729	0.0123146	1.04632	2.43133
ML10172161	C3H4O4	Hydroxypyruvic acid*	Organic acids	Organic acids	1113-60-6	B	26680	26219	23803	58046	62876	67965	0.000238045	1.14748	2.46261
mws0576	C4H8O3	3-Hydroxybutyric acid	Organic acids	Organic acids	300-85-6	B	342990	353680	335950	1051800	1110400	1100000	2.43231e-06	1.15603	3.15915
pme1975	C3H4O4	Malonic acid	Organic acids	Organic acids	141-82-2	B	299120	379060	380500	1128400	955480	1112400	0.000314499	1.13995	3.01912
pme0257	C4H4N2O2	Uracil	Nucleotides and derivatives	Nucleotides and derivatives	66-22-8	B	75250	120750	88842	185650	182960	210310	0.00363694	1.07396	2.03242
mws0376	C4H4O4	Fumaric acid	Organic acids	Organic acids	110-17-8	B	160220	159770	196370	967120	891220	887250	1.31775e-05	1.15243	5.3172
pme0066	C3H7N3O2	Guanidinoacetate	Amino acids and derivatives	Amino acids and derivatives	352-97-6	B	4489.1	3644	4251.7	11396	13782	13570	0.000395847	1.14353	3.12867
mws0628	C7H6O2	4-Hydroxybenzaldehyde	Phenolic acids	Phenolic acids	123-08-0	A	9696800	11038000	10248000	22047000	22306000	27568000	0.00176529	1.13534	2.32132
mws0236	C2H7NO3S	2-Aminoethanesulfonic acid	Organic acids	Organic acids	107-35-7	B	6378.4	4520.4	8524.3	84362	92818	96498	2.3291e-05	1.14563	14.0903
mws0251	C5H6N2O2	Thymine	Nucleotides and derivatives	Nucleotides and derivatives	65-71-4	B	186450	247770	178120	888840	741970	1165900	0.00448114	1.12961	4.56725
mws0263	C5H7NO3	5-Oxo-L-Proline	Amino acids and derivatives	Amino acids and derivatives	98-79-3	B	18202	14805	20946	71170	79314	88378	0.000307364	1.14247	4.42722
pme0243	C5H8O4	Glutaric acid	Organic acids	Organic acids	110-94-1	B	372110	392780	381940	1055400	870300	791910	0.00260598	1.13446	2.36967
Lmgn000160	C4H8N2O3	3-Ureidopropionic Acid	Organic acids	Organic acids	462-88-4	A	225600	239650	226600	1346200	1328300	1149000	7.83125e-05	1.15465	5.52649
mws0219	C4H7NO4	L-Aspartic Acid	Amino acids and derivatives	Amino acids and derivatives	56-84-8	A	4653800	3705800	5064800	11860000	13030000	10196000	0.00139699	1.12406	2.6136
mws0275	C4H6O5	L-Malic acid*	Organic acids	Organic acids	97-67-6	A	3763900	3696800	3687800	7494900	9832800	9554600	0.00206837	1.13476	2.41129
mws0889	C4H8O5	D-Threonic Acid	Others	Saccharides and Alcohols	3909-12-4	A	58652	66379	88037	298200	323430	338220	6.98425e-05	1.14121	4.5049
Hmbn002174	C8H8O2	4-Hydroxyacetophenone	Phenolic acids	Phenolic acids	99-93-4	A	39436	39712	30090	140030	103390	151100	0.00298629	1.12738	3.61156
mws1078	C7H7NO2	Anthranilic Acid	Phenolic acids	Phenolic acids	118-92-3	B	87417	103260	78747	433740	465710	607020	0.00154883	1.14396	5.59145
pme3207	C6H6O4	Muconic acid	Organic acids	Organic acids	1119-72-8	B	769080	779070	792870	6628900	6537400	6461400	3.11314e-08	1.15686	8.38425
Hmsp000364	C7H13NO2	L-Cyclopentylglycine	Amino acids and derivatives	Amino acids and derivatives	2521-84-8	B	77739	54878	42081	439700	443870	410320	1.48657e-05	1.13947	7.40644
Rfmb320	C7H13NO2	1-Methylpiperidine-2-carboxylic acid	Amino acids and derivatives	Amino acids and derivatives	7730-87-2	A	2303900	2352100	2153900	6038300	6034600	5114500	0.000381437	1.147	2.52388
pmp000966	C7H13NO2	Stachydrine	Alkaloids	Pyrrole alkaloids	471-87-4	A	2270500	2072500	2251400	6464200	6682600	5828400	9.7583e-05	1.15174	2.87747
pme0193	C5H10N2O3	L-Glutamine	Amino acids and derivatives	Amino acids and derivatives	56-85-9	A	2888100	2823800	2437600	43680000	45780000	47440000	2.54977e-06	1.15595	16.7986
pme0026	C6H14N2O2	L-Lysine	Amino acids and derivatives	Amino acids and derivatives	56-87-1	A	3180000	3581400	2750500	46715000	48450000	48940000	3.8933e-07	1.15506	15.15
pmp001285	C8H4O3	Phthalic anhydride	Phenolic acids	Phenolic acids	85-44-9	A	1377900	1438100	1725800	5888800	5804800	5577000	7.49794e-06	1.15044	3.80259
mws2213	C9H8O2	Cinnamic acid	Phenolic acids	Phenolic acids	140-10-3	B	22237	33370	35527	98616	96400	90859	0.00016196	1.12066	3.13686
mws1024	C9H8O2	p-Coumaraldehyde	Phenolic acids	Phenolic acids	2538-87-6	A	166450	200960	162880	581180	509470	733010	0.00300144	1.13339	3.43899
mws1499	C5H10O5	D-Arabinose	Others	Saccharides and Alcohols	10323-20-3	B	17548	31691	19049	127360	131350	163820	0.000676118	1.13047	6.18747
mws0921	C9H10O2	p-Coumaryl alcohol	Phenolic acids	Phenolic acids	3690-05-9	B	593790	847330	670950	3184000	3086200	4567900	0.00386796	1.13418	5.13151
pme0183	C5H5N5O	Isoguanine	Nucleotides and derivatives	Nucleotides and derivatives	3373-53-3	A	133550	173530	133700	299360	296330	445280	0.0171187	1.08233	2.36165
mws0458	C8H8O3	Vanillin*	Phenolic acids	Phenolic acids	121-33-5	A	9072100	11143000	9686200	26396000	25587000	32639000	0.00139398	1.13685	2.83004
Zmgn004894	C8H8O3	Methyl 4-hydroxybenzoate*	Organic acids	Organic acids	99-76-3	A	1816500	2661100	2315900	6906500	7228400	8390300	0.000516202	1.1323	3.3157
mws0437	C5H12O5	D-Arabitol	Others	Saccharides and Alcohols	488-82-4	B	9	9	9	33498	26323	29323	0.000139759	1.15676	3301.63
mws0213	C5H12O5	Ribitol	Others	Saccharides and Alcohols	488-81-3	B	9	9	9	34163	35053	46439	0.000619185	1.15658	4283.52
pme0513	C5H12O5	Xylitol	Others	Saccharides and Alcohols	87-99-0	B	9	9	9	68419	83482	76301	6.2815e-05	1.15682	8451.93
pme0128	C6H12N2O3	L-Alanyl-L-Alanine	Amino acids and derivatives	Amino acids and derivatives	1948-31-8	B	9	9	9	16484	15020	15727	3.1101e-06	1.1569	1749.3
mws0344	C5H10O6	D-Xylonic acid	Organic acids	Organic acids	526-91-0	A	2938200	2337900	2427700	5788500	7246700	6642200	0.000991105	1.13328	2.55425
pme0008	C6H13N3O3	L-Citrulline	Amino acids and derivatives	Amino acids and derivatives	372-75-8	B	123310	100000	94001	215290	233350	247890	0.000625056	1.12709	2.1951
Hmfn000531	C6H8O6	L-Ascorbic acid (Vitamin C)	Others	Vitamin	50-81-7	B	9	9	9	352430	396630	375780	8.00236e-06	1.15689	41660.7
mws0009	C10H10O3	Coniferaldehyde	Phenolic acids	Phenolic acids	20649-42-7	A	108650	136120	100340	331040	315620	468350	0.00669738	1.11823	3.23088
pmf0139	C6H12O6	D-Galactose*	Others	Saccharides and Alcohols	59-23-4	B	356880	208940	344160	1514800	1678400	1506700	6.64113e-05	1.13193	5.16484
pmf0138	C6H12O6	D-Mannose*	Others	Saccharides and Alcohols	3458-28-4	B	629450	487130	537140	2375500	2762000	2542900	7.31853e-05	1.1497	4.64432
mws4170	C6H12O6	D-Glucose*	Others	Saccharides and Alcohols	14431-43-7	A	686140	486340	567970	3655500	4187500	3820000	3.89013e-05	1.14972	6.70114
mws1164	C6H12O6	D-Fructose*	Others	Saccharides and Alcohols	7660-25-5	B	940170	854510	973530	3782700	4037000	3809300	4.73029e-06	1.15473	4.20091
Lmbn004847	C10H12O3	4-Methoxyphenylpropionic acid	Phenolic acids	Phenolic acids	-	B	229040	339050	220170	894600	814850	1211900	0.00501765	1.11462	3.70607
mws0093	C10H12O3	Coniferyl alcohol	Phenolic acids	Phenolic acids	458-35-5	A	368920	439990	317920	1411100	1166700	1894600	0.00677107	1.12287	3.96901
mws1350	C9H10O4	Syringaldehyde; 4-Hydroxy-3,5-Dimethoxybenzaldehyde	Phenolic acids	Phenolic acids	134-96-3	A	1101700	1500300	1315400	3206600	3152800	4395300	0.00566698	1.11413	2.74537
mws0214	C6H14O6	D-Sorbitol	Others	Saccharides and Alcohols	50-70-4	A	9	9	9	640330	603210	743200	9.33823e-05	1.15684	73583
Lmmp002080	C11H16N2O	N-(4-Aminobutyl)benzamide	Alkaloids	Phenolamine	5692-23-9	B	9	9	9	34566	27674	57830	0.0118182	1.15531	4447.04
mws1189	C6H10O7	D-Galacturonic acid*	Organic acids	Organic acids	685-73-4	B	60270	55202	61625	116360	138400	135270	0.000580271	1.14183	2.20235
pme3705	C6H10O7	D-Glucoronic acid*	Others	Saccharides and Alcohols	6556-12-3	B	82628	63488	62066	156410	136100	136650	0.00143896	1.11404	2.06147
mws0014	C10H10O4	Ferulic acid*	Phenolic acids	Phenolic acids	537-98-4	A	3872600	4384500	4145600	10261000	9115500	12612000	0.00328445	1.13071	2.57916
pme0422	C10H10O4	Isoferulic Acid*	Phenolic acids	Phenolic acids	537-73-5	B	2504000	3019200	2633500	7280200	6678200	8306000	0.000710865	1.14074	2.72958
pme0534	C6H12O7	Gluconic acid	Others	Saccharides and Alcohols	526-95-4	A	257900	233140	242360	1082200	930160	909680	0.000185263	1.15238	3.98424
pmf0319	C10H12O4	Acetosyringone	Phenolic acids	Phenolic acids	2478-38-8	B	13695	12654	12171	60219	54973	76974	0.00152919	1.14675	4.98873
Zmzn000079	C4H9O7P	D-Erythrose-4-phosphate	Others	Saccharides and Alcohols	585-18-2	B	29852	25078	32845	73411	67047	85984	0.00153348	1.12823	2.5798
Hmcn000192	C7H14O7	Sedoheptulose	Others	Saccharides and Alcohols	3019-74-7	B	26432	9229.2	24943	263320	293410	252790	4.82493e-05	1.1208	13.3575
pmn001320	C12H14O5	1-O-p-Cumaroylglycerol	Phenolic acids	Phenolic acids	106055-11-2	B	28270	26477	16853	48286	68858	75208	0.0104929	1.06469	2.68648
mws0040	C15H10O4	Chrysin	Flavonoids	Flavonoid	480-40-0	A	2322.3	2339.7	2018.7	5231.3	5441.2	5520.9	1.96837e-05	1.1495	2.42391
pma2172	C17H17NO2	Cinnamoyltyramine	Alkaloids	Alkaloids	20384-14-9	B	4658.1	4451.8	6757.7	14138	12331	14626	0.00115802	1.10976	2.58987
pmp000571	C15H10O5	Apigenin	Flavonoids	Flavonoid	520-36-5	B	9	9	9	6617.2	4767.7	8857.4	0.00468473	1.15519	749.715
pmb0508	C14H20N4O2	p-Coumaroylagmatine	Alkaloids	Phenolamine	7295-86-5	B	9	9	9	143070	96187	130320	0.000919171	1.15656	13688
Lmlp012720	C16H22O4	Dibutyl phthalate*	Phenolic acids	Phenolic acids	84-74-2	A	1426800	1505300	1707000	5846100	5773400	5896500	1.19687e-06	1.15314	3.77573
Lmxp011770	C16H22O4	Diisobutyl phthalate*	Phenolic acids	Phenolic acids	84-69-5	A	1475300	1528900	1782400	5822900	5727200	5918800	2.70592e-06	1.15213	3.64954
pmb1650	C18H30O2	Octadeca-11E,13E,15Z-trienoic acid	Lipids	Free fatty acids	25575-00-2	A	10570000	10431000	13108000	36750000	36867000	37395000	8.74276e-06	1.14786	3.25462
Hmhp001812	C11H15N5O4	2'-O-Methyladenosine	Nucleotides and derivatives	Nucleotides and derivatives	2140-79-6	B	93146	130880	89531	958620	1505300	1260700	0.0020069	1.14504	11.8786
Hmqp002567	C17H17NO3	P-Hydroxycinnamic acid p-hydroxyphenethylamine	Others	Others	-	A	30731	34024	31339	81493	58604	113490	0.0301697	1.06897	2.63895
pmp001252	C17H17NO3	p-Coumaroyltyramine	Alkaloids	Phenolamine	36417-86-4	A	32626	37930	31403	77272	64063	104650	0.0166566	1.08936	2.41259
Zmyn004548	C18H28O3	12-Oxo-phytodienoic acid	Lipids	Free fatty acids	85551-10-6	B	63666	64209	62259	124070	130480	126170	5.55913e-06	1.15547	2.00238
pmb2792	C18H30O3	13-Hydroxy-6,9,11-octadecatrienoic acid	Lipids	Free fatty acids	74784-20-6	A	105550	61664	77367	196760	237150	264920	0.0030272	1.09718	2.85725
mws0397	C20H30O2	Cis-5,8,11,14,17-Eicosapentaenoic Acid	Lipids	Free fatty acids	10417-94-4	A	187070	187010	183150	426310	411250	424260	1.12489e-06	1.15633	2.26445
Zmpn003698	C20H34O2	11,14,17-Eicosatrienoic acid	Lipids	Free fatty acids	17046-59-2	B	7489.4	6649.2	6695.8	16009	18202	16950	0.000127172	1.14881	2.4556
Lmbn006210	C20H34O2	Dihomo-gamma-linolenic acid; (8Z,11Z,14Z)-Icosatrienoic acid	Lipids	Free fatty acids	1783-84-2	B	5917.5	7212.4	4664.1	14258	12725	14011	0.000907938	1.10573	2.30381
pmn001610	C20H36O2	Eicosadienoic acid	Lipids	Free fatty acids	5598-38-9	A	2933600	3060800	3272100	7607200	6507800	7198000	0.000279758	1.14668	2.30001
Hmqp006221	C19H34O3	13-Hydroxy-9Z,11E-octadecadienoic acid	Lipids	Free fatty acids	18104-45-5	B	9534.6	13581	13044	27211	34200	29141	0.00175053	1.11316	2.50423
pme3967	C12H17N5O5	2-(Dimethylamino)guanosine	Nucleotides and derivatives	Nucleotides and derivatives	2140-67-2	A	276430	256140	271140	560550	601720	578190	2.00084e-05	1.15326	2.16553
pmn001689	C18H32O4	9-Hydroxy-12-oxo-15(Z)-octadecenoic acid	Lipids	Free fatty acids	-	A	408100	428890	410760	1181300	1364700	1274800	8.75368e-05	1.15323	3.06215
Lmbn004685	C18H32O4	5S,8R-DiHODE; (5S,8R,9Z,12Z)-5,8-Dihydroxyoctadeca-9,12-dienoate	Lipids	Free fatty acids	-	B	403530	441140	424900	1193700	1425100	1332500	0.000194713	1.15088	3.11231
mws0582	C11H19N3O6S	S-(Methyl)glutathione	Amino acids and derivatives	Amino acids and derivatives	2922-56-7	B	208820	156600	225250	802910	1029000	707320	0.00264713	1.13128	4.2989
pme3174	C9H14N3O8P	Cytidine 5'-monophosphate(Cytidylic acid)	Nucleotides and derivatives	Nucleotides and derivatives	63-37-6	B	12013	18451	10124	296770	376060	326140	0.000163398	1.14891	24.6124
mws0884	C10H12N5O6P	Cyclic 3',5'-Adenylic acid	Nucleotides and derivatives	Nucleotides and derivatives	60-92-4	A	223640	334560	250250	643590	727840	945520	0.00634109	1.10381	2.86592
Lmzp004885	C17H14O7	Tricin (5,7,4'-Trihydroxy-3',5'-dimethoxyflavone)	Flavonoids	Flavonoid	520-32-1	A	271330	209490	89198	588410	596630	632940	0.00165989	1.02058	3.18934
pme3184	C10H14N5O6P	2'-Deoxyadenosine-5'-monophosphate	Nucleotides and derivatives	Nucleotides and derivatives	653-63-4	B	371990	298350	332200	971720	1031500	901700	0.000124482	1.14583	2.89756
Lmyn007622	C18H36O5	9,10,18-Trihydroxystearic acid	Lipids	Free fatty acids	496-86-6	B	9	9	9	3237.7	2346	3137.9	0.000506007	1.1562	323.022
pmb0776	C20H20N2O3	N-Feruloyltryptamine	Alkaloids	Phenolamine	53905-13-8	A	94340	122470	111200	327800	321220	406270	0.0010499	1.13783	3.21725
mws0906	C16H22O8	Coniferin	Phenolic acids	Phenolic acids	531-29-3	B	9	9	9	19568	31595	26414	0.0017591	1.15618	2873.22
HJAP050	C19H21NO5	N-Feruloyl-3-methoxytyramine	Alkaloids	Phenolamine	78510-19-7	A	9	9	9	3340.9	3078.5	1872.2	0.00367202	1.15465	307.096
Zmhp004065	C18H16O7	7,8-Dihydroxy-5,6,4'-trimethoxyflavone	Flavonoids	Flavonoid	-	B	52125	49820	16976	104820	187050	182500	0.0150259	1.00825	3.98895
mws1474	C18H16O7	5,7-Dihydroxy-3',4',5'-trimethoxyflavone	Flavonoids	Flavonoid	18103-42-9	A	492600	477750	182450	1072500	1713400	1764100	0.00978368	1.03291	3.94691
mws0609	C10H12N5O7P	Guanosine 3',5'-cyclic monophosphate	Nucleotides and derivatives	Nucleotides and derivatives	7665-99-8	A	82076	136420	102340	348090	352440	433740	0.0010697	1.12073	3.53536
mws1002	C17H14O8	Syringetin	Flavonoids	Flavonoid	4423-37-4	B	7889.9	5790.5	3913.9	12995	15022	11119	0.0111364	1.02252	2.22436
pmb0770	C20H20N2O4	N-Feruloylserotonin	Alkaloids	Phenolamine	68573-23-9	A	27717000	26718000	22999000	53304000	55791000	58938000	0.00015516	1.14155	2.17002
pme3337	C14H17N5O8	Succinyladenosine	Nucleotides and derivatives	Nucleotides and derivatives	4542-23-8	A	449220	425460	454170	1677400	1795100	1805600	6.19826e-06	1.15571	3.97193
Hmcn002743	C22H26O8	Lirioresinol A	Lignans and Coumarins	Lignans	21453-71-4	A	248740	268670	231360	568840	693610	771070	0.00202343	1.13442	2.71581
pmn001663	C22H26O8	Syringaresinol	Lignans and Coumarins	Lignans	21453-69-0	A	51628	59677	49899	134670	144040	168770	0.000845444	1.1405	2.77586
Lmhp005784	C24H28N2O5	p-Coumaroylferuloylcadaverine	Alkaloids	Phenolamine	-	A	2002200	1954200	1971600	9226500	9558500	10035000	5.36805e-06	1.1563	4.86167
pmb0744	C24H18O8	Tricin-4'-O-Benzoic Acid	Flavonoids	Flavonoid	-	A	9298.1	11342	5567	26963	24563	30692	0.00160968	1.08334	3.13724
mws2118	C21H24O10	Phloretin-2'-O-glucoside (Phlorizin)	Flavonoids	Chalcones	60-81-1	B	9	9	9	6082.8	4503.4	7788.8	0.00297898	1.15553	680.556
Lmhp005550	C24H28N2O6	N,N'-Diferuloylputrescine	Alkaloids	Phenolamine	42369-86-8	A	14506000	13630000	13588000	28844000	30635000	35909000	0.00112301	1.14099	2.28617
Lmhp005872	C25H30N2O6	Diferuloylcadaverine	Alkaloids	Phenolamine	-	A	3534200	3392100	3240000	23835000	25422000	24511000	1.41506e-06	1.15636	7.25613
pmb3012	C22H22O11	Chrysoeriol-7-O-glucoside*	Flavonoids	Flavonoid	19993-32-9	B	9	9	9	18817	17221	14016	0.000293927	1.15663	1853.85
mws0289	C23H46NO7P	LysoPE 18:1	Lipids	LPE	89576-29-4	A	2144600	1936400	2001800	4916300	5548500	5309900	7.66461e-05	1.15145	2.59333
pmb0745	C26H24O10	Tricin-4'-O-syringyl alcohol	Flavonoids	Flavonoid	-	A	158050	166420	76542	354200	359290	386450	0.00155126	1.04589	2.74291
Lmhp009497	C25H44NO7P	LysoPE 20:4	Lipids	LPE	-	B	221890	193190	206290	752780	896550	878210	0.000158313	1.15145	4.06769
Lmhp010040	C25H46NO7P	LysoPE 20:3	Lipids	LPE	-	B	98911	86388	86660	313850	386900	379690	0.000335842	1.14908	3.9728
pmb3045	C23H22O13	Tricin-7-O-Glucuronide	Flavonoids	Flavonoid	-	B	10316	9590.1	6478.1	23490	24334	19478	0.00201462	1.09682	2.55084
pmb2406	C25H52NO7P	LysoPC 17:0	Lipids	LPC	50930-23-9	B	148500	132660	132620	385190	269990	267240	0.012423	1.10234	2.22925
pmb1466	C26H22O11	Tricin-4'-O-syringic acid	Flavonoids	Flavonoid	-	A	9	9	9	3349.9	5266.5	3358.8	0.00334427	1.1555	443.526
pmp000682	C26H32O11	Matairesinol-4'-O-glucoside (Matairesinoside)	Lignans and Coumarins	Lignans	23202-85-9	B	53819	38888	49356	107720	101480	97984	0.000472059	1.12003	2.16231
pmp000234	C27H26O11	Salcolin A	Flavonoids	Flavonoid	-	A	711040	550580	328710	1023400	1218500	1586600	0.0199224	1.00458	2.40736
pmp001282	C28H50NO7P	Propyl 2-(trimethylammonio)ethyl phosphate	Others	Others	-	A	257050	448050	283880	845090	889030	880990	0.000897881	1.0944	2.64425
Lmnp102580	C26H28O14	Apigenin-6-C-(2''-xylosyl)glucoside*	Flavonoids	Flavonoid carbonoside	-	B	84902	70410	61747	175150	164870	127070	0.00662585	1.09146	2.1519
Lmnp202580	C26H28O14	Apigenin-8-C-(2''-xylosyl)glucoside*	Flavonoids	Flavonoid carbonoside	-	B	89828	73270	58423	142570	172170	162850	0.00247391	1.09238	2.15596
Lmtp002642	C26H28O14	Apigenin-8-C-(2''-glucosyl)arabinoside	Flavonoids	Flavonoid carbonoside	-	B	372980	299200	247180	605990	684500	634480	0.00147503	1.09884	2.09382
Lmyp004963	C27H30O14	Apigenin-6-C-(2''-rhamnosyl)glucoside	Flavonoids	Flavonoid carbonoside	-	B	36216	18264	24997	60685	68738	47386	0.0162868	1.01547	2.22466
mws1073	C27H30O15	Apigenin-6,8-di-C-glucoside (Vicenin-2)	Flavonoids	Flavonoid	23666-13-9	A	4677.5	3420.6	2546.3	11072	7185.2	6573.5	0.0371596	1.01002	2.33275
mws1661	C28H32O15	Diosmetin-7-O-rutinoside (Diosmin)*	Flavonoids	Flavonoid	520-27-4	A	9	9	9	9730.7	13482	10785	0.000533017	1.15649	1259.17
pmp001289	C28H28O18	Chrysoeriol-7-O-(2''-O-glucuronyl)glucuronide	Flavonoids	Flavonoid	-	A	154800	68379	57932	311040	294470	316520	0.00243929	1.04576	3.27995
pmb0713	C29H34O17	Tricin-7-O-(2''-O-glucosyl)glucoside	Flavonoids	Flavonoid	-	A	9	9	9	15828	13657	7298.3	0.0087291	1.15446	1362.34
Lmhp009384	C33H58O14	1-Linoleoylglycerol-2,3-di-O-glucoside	Lipids	Glycerol ester	-	A	33491	33821	41312	111160	63716	73247	0.0341701	1.05501	2.28424
Hmgp002564	C29H30O19	Tricin-7-O-glucuronyl(2→1)glucuronide	Flavonoids	Flavonoid	83097-44-3	B	280780	163560	145280	1314800	1196100	1191100	5.98731e-05	1.13043	6.27862
Lmjn003562	C32H38O17	3,6'-Diferuloylsucrose	Phenolic acids	Phenolic acids	107172-40-7	B	6396.5	5822.4	6741.4	104260	85413	94730	8.40634e-05	1.15531	14.9999
Hmln101664	C32H42O17	Nortrachelogenin-4'-O-gentiobioside	Lignans and Coumarins	Lignans	-	B	59508	40922	43028	90400	117670	106110	0.00445368	1.09069	2.19005

## Sheet: leaf
Table S2 Information of the upregulated metabolites in leaves. To calculate fold change, value of the undetected metabolites was assigned value “9” .
Index	Formula	Compounds	Class I	Class II	CAS	Level	CL1	CL2	CL3	SL1	SL2	SL3	p-value	VIP	Fold change
pmb0782	C5H11N	Piperidine	Alkaloids	Alkaloids	110-89-4	B	728540	817530	741870	13860000	15916000	14160000	2.70217e-05	1.18104	19.2033
Lmgn002679	C6H6O	Phenol	Phenolic acids	Phenolic acids	108-95-2	B	6295.9	8262.5	7557	24073	19005	22973	0.000875831	1.15961	2.98665
pme1841	C5H14N2	Cadaverine	Alkaloids	Phenolamine	462-94-2	B	142260	152130	126370	801250	647060	790980	0.00027262	1.17558	5.32201
Lmbn000193	C3H4O4	Tartronate semialdehyde*	Organic acids	Organic acids	2480-77-5	B	245810	169360	294630	530150	597010	582910	0.00133248	1.10745	2.40923
ML10172161	C3H4O4	Hydroxypyruvic acid*	Organic acids	Organic acids	1113-60-6	B	256710	140880	238740	506870	592790	500720	0.00233247	1.09119	2.51502
mws0601	C5H5NO2	Pyrrole-2-carboxylic acid	Organic acids	Organic acids	634-97-9	B	9	9	9	124880	134990	112060	4.83012e-05	1.18171	13775.2
pmb1096	C8H7N	Indole	Alkaloids	Plumerane	120-72-9	A	29996	24025	39087	144010	126860	148270	0.000159659	1.15924	4.50165
pme0120	C5H11NO2	5-Aminovaleric acid	Amino acids and derivatives	Amino acids and derivatives	660-88-8	B	26768	35028	24877	210470	231530	218910	9.85574e-06	1.1757	7.62533
pme1730	C4H6O4	D-Erythronolactone	Organic acids	Organic acids	15667-21-7	B	10854	14887	10104	127470	156230	152120	0.0001264	1.17551	12.1585
mws0147	C5H10O3	β-Hydroxyisovaleric acid	Organic acids	Organic acids	625-08-1	B	236470	192920	198620	1500500	1454500	1460200	3.70515e-07	1.17923	7.03046
pmp001287	C8H9N	N-Benzylmethylene isomethylamine	Alkaloids	Alkaloids	-	A	4882600	5275000	5425200	33438000	31947000	31967000	7.90033e-07	1.18085	6.2474
pme0195	C3H7NO2S	L-Cysteine	Amino acids and derivatives	Amino acids and derivatives	52-90-4	B	31514	30929	36375	982360	734630	790900	0.000431136	1.17923	25.3789
mws0251	C5H6N2O2	Thymine	Nucleotides and derivatives	Nucleotides and derivatives	65-71-4	B	26738	54111	21263	108580	66253	86072	0.0291195	1.00129	2.55509
mws0258	C6H13NO2	L-Isoleucine*	Amino acids and derivatives	Amino acids and derivatives	73-32-5	A	493640	531000	501400	6465200	7263400	6505400	1.78888e-05	1.18118	13.2592
pmp001198	C6H13NO2	6-Deoxyfagomine	Alkaloids	Alkaloids	197449-09-5	A	873620	1136400	970110	16796000	18969000	16566000	2.82965e-05	1.17969	17.56
mws0227	C6H13NO2	L-Leucine*	Amino acids and derivatives	Amino acids and derivatives	61-90-5	A	481200	585720	465190	6315300	7180500	6575100	1.83245e-05	1.17969	13.1002
pme0243	C5H8O4	Glutaric acid	Organic acids	Organic acids	110-94-1	B	115890	147780	110010	335350	381440	344260	0.000236872	1.16197	2.83946
Lmgn000160	C4H8N2O3	3-Ureidopropionic Acid	Organic acids	Organic acids	462-88-4	A	152800	204110	138680	314430	341550	397510	0.00412868	1.11599	2.12573
mws0341	C6H12O3	2-Hydroxyisocaproic acid	Organic acids	Organic acids	20312-37-2	A	63349	52905	54761	496760	520230	528400	1.36528e-06	1.18022	9.03658
pme2527	C5H12N2O2	L-Ornithine	Amino acids and derivatives	Amino acids and derivatives	70-26-8	B	45813	41147	34687	118410	102800	121610	0.000375621	1.16256	2.81815
Lmbn000198	C4H6O5	3-Dehydro-L-Threonic Acid*	Organic acids	Organic acids	-	A	29309000	24405000	29863000	60751000	60098000	62457000	5.9023e-05	1.16546	2.19326
HJKP000649	C8H9NO	N-benzylformamide	Alkaloids	Alkaloids	6343-54-0	B	473790	441200	458640	999780	1221300	1254800	0.000961812	1.16718	2.53043
mws0749	C7H6O3	4-Hydroxybenzoic acid	Phenolic acids	Phenolic acids	99-96-7	A	775860	983630	838140	2582900	2591200	2699900	1.68339e-05	1.17261	3.03122
Lmbn001981	C7H6O3	2,5-Dihydroxybenzaldehyde*	Phenolic acids	Phenolic acids	1194-98-5	B	656850	733750	684910	2098300	2233200	2189400	5.36807e-06	1.17953	3.14183
Lmbn002862	C7H6O3	3-Hydroxybenzoic Acid	Organic acids	Organic acids	99-06-9	B	8718500	8483700	8602800	22413000	21091000	23198000	2.50802e-05	1.1797	2.58485
Hmgn001653	C7H6O3	Protocatechualdehyde*	Phenolic acids	Phenolic acids	139-85-5	B	864820	940350	836010	2431100	2537600	2658100	2.15501e-05	1.17831	2.88765
pme3207	C6H6O4	Muconic acid	Organic acids	Organic acids	1119-72-8	B	134000	109060	126980	4401000	5005800	4468000	1.94382e-05	1.18075	37.4954
Hmsp000364	C7H13NO2	L-Cyclopentylglycine	Amino acids and derivatives	Amino acids and derivatives	2521-84-8	B	24376	32376	37255	78407	76107	103750	0.00470493	1.12799	2.74728
Lmyn008503	C8H16O2	Octanoic acid	Lipids	Free fatty acids	124-07-2	B	8657.4	10523	9750.2	23738	21519	20891	0.000261395	1.16571	2.28644
mws0103	C9H7NO	Indole-3-carboxaldehyde	Alkaloids	Plumerane	487-89-8	A	81213	105730	84936	414640	440520	403500	1.61404e-05	1.17482	4.62949
mws0567	C5H11N3O2	4-Guanidinobutyric acid	Organic acids	Organic acids	463-00-3	B	722900	790800	782890	1615200	1764900	1773400	6.84942e-05	1.17585	2.24398
pme0193	C5H10N2O3	L-Glutamine	Amino acids and derivatives	Amino acids and derivatives	56-85-9	A	2323300	2348700	2220100	12372000	10023000	11945000	0.000225141	1.17771	4.98252
pme0026	C6H14N2O2	L-Lysine	Amino acids and derivatives	Amino acids and derivatives	56-87-1	A	2535500	2603800	2304000	13432000	11204000	12957000	0.000124552	1.17796	5.05058
Lmbn000216	C5H8O5	3-Methylmalic acid*	Organic acids	Organic acids	152204-30-3	B	85514	36485	84594	469860	396770	540130	0.000843186	1.1317	6.80933
Zmyn000247	C5H8O5	2-Hydroxyglutaric Acid*	Organic acids	Organic acids	13095-48-2	B	94630	38517	72782	499800	519770	492400	1.83607e-05	1.14328	7.34219
pmb2826	C5H8O5	L-Citramalic acid	Organic acids	Organic acids	6236-09-5	B	9	9	9	19671	18756	23348	0.000125703	1.18169	2287.96
mws2213	C9H8O2	Cinnamic acid	Phenolic acids	Phenolic acids	140-10-3	B	15322	18139	12242	302330	345060	291060	5.60285e-05	1.17808	20.5337
mws0847	C6H7N5	1-Methyladenine	Nucleotides and derivatives	Nucleotides and derivatives	5142-22-3	B	89639	67270	66492	223940	264070	256570	0.00027579	1.16309	3.33293
pme0256	C5H4N4O2	Xanthine	Nucleotides and derivatives	Nucleotides and derivatives	69-89-6	A	33955	34539	24582	79486	83833	94105	0.000532678	1.15129	2.76574
mws0182	C8H8O3	p-Hydroxyphenyl acetic acid	Phenolic acids	Phenolic acids	156-38-7	B	17283	15161	14146	47864	32812	44469	0.00489598	1.14253	2.68609
Zmyn002323	C8H8O3	2-Hydroxyphenylacetic acid	Organic acids	Organic acids	614-75-5	B	15086	6413.8	9488.7	140780	141690	135060	2.50481e-06	1.16158	13.4737
pme0513	C5H12O5	Xylitol	Others	Saccharides and Alcohols	87-99-0	B	43439	70335	35277	83144	99839	124330	0.0298723	1.0052	2.0618
mws0885	C7H6O4	2,4-Dihydroxybenzoic acid	Phenolic acids	Phenolic acids	89-86-1	B	1061400	1013400	798900	12218000	12948000	13000000	1.54041e-06	1.17925	13.2811
Lmbn002072	C7H12O4	2-Propylsuccinic acid*	Organic acids	Organic acids	618-57-5	B	21462	14662	21368	61389	74144	72816	0.000408682	1.15502	3.62397
Zmjn001813	C7H12O4	Pimelic acid*	Organic acids	Organic acids	111-16-0	B	19021	17275	19533	60392	48850	62118	0.000800475	1.16837	3.06937
mws0005	C10H12N2	Tryptamine	Alkaloids	Plumerane	61-54-1	A	15889000	16169000	15453000	46620000	48679000	44821000	1.08232e-05	1.18032	2.94921
mws0159	C9H8O3	Phenylpyruvic acid	Organic acids	Organic acids	156-06-9	B	226160	246230	237450	668530	654230	670200	6.31812e-07	1.18041	2.80762
pme0021	C9H11NO2	L-Phenylalanine	Amino acids and derivatives	Amino acids and derivatives	63-91-2	A	6051800	6218600	6416100	39605000	37923000	38298000	4.00094e-07	1.1814	6.19838
pmc0274	C6H6N4S	6-Methylmercaptopurine	Nucleotides and derivatives	Nucleotides and derivatives	50-66-8	B	9829500	9549000	9634300	62450000	60104000	61827000	2.07541e-07	1.18166	6.35516
Zmjp000624	C8H9NO3	Pyridoxal	Others	Vitamin	66-72-8	B	25587	31835	23908	46576	57500	62625	0.00585662	1.11939	2.04969
pme1292	C8H8O4	Homogentisic acid	Phenolic acids	Phenolic acids	451-13-8	B	249440	302940	234450	538740	564110	573660	0.000217758	1.15785	2.13071
mws0028	C8H8O4	Vanillic acid	Phenolic acids	Phenolic acids	121-34-6	A	142600	136510	138880	334090	328420	366150	6.80403e-05	1.17825	2.46097
pme1383	C8H11NO3	Pyridoxine	Others	Vitamin	65-23-6	B	200050	243920	184260	372460	488020	454480	0.00408552	1.1289	2.09312
Zmzn000078	C3H7O6P	Dihydroxyacetone phosphate	Others	Saccharides and Alcohols	57-04-5	A	8908.5	15917	5815.6	51001	54280	33891	0.00663281	1.09251	4.542
pme0253	C8H15NO3	N-Acetyl-L-leucine	Amino acids and derivatives	Amino acids and derivatives	1188-21-2	A	440040	473240	429940	2338500	2345800	2205200	2.61044e-06	1.18076	5.12909
Zmyn000155	C7H14N2O3	N-α-Acetyl-L-ornithine	Amino acids and derivatives	Amino acids and derivatives	6205-08-9	A	24576	22482	27070	153980	149170	157030	1.06697e-06	1.17942	6.20791
pme1651	C10H9NO2	Indole 3-acetic acid (IAA)	Alkaloids	Plumerane	87-51-4	B	12256	8000.9	7779.4	14527	22979	23251	0.0274113	1.03594	2.16708
pme0008	C6H13N3O3	L-Citrulline	Amino acids and derivatives	Amino acids and derivatives	372-75-8	B	31766	60830	46013	113680	129800	117860	0.00155442	1.10227	2.6069
Zmgn001448	C7H12O5	2-Propylmalic Acid*	Organic acids	Organic acids	-	B	2457700	2295400	2102900	7204300	6728100	7016700	1.07677e-05	1.17742	3.05559
pmb3101	C7H12O5	2-Isopropylmalic Acid	Organic acids	Organic acids	49601-06-1	B	2597100	2188200	2000000	6999400	7147900	6845800	1.76318e-05	1.17111	3.09391
Lmbn001754	C7H12O5	3-Isopropylmalic Acid*	Organic acids	Organic acids	921-28-8	B	2417300	2199400	2168200	6747700	7017700	6915100	1.97445e-06	1.17947	3.04802
pme2024	C10H12N2O	Serotonin	Alkaloids	Plumerane	50-67-9	A	6622800	5634200	6525900	31982000	31875000	33746000	2.73356e-06	1.17911	5.19638
mws0250	C9H11NO3	L-Tyrosine	Amino acids and derivatives	Amino acids and derivatives	60-18-4	A	7897500	8212600	8045300	15772000	20193000	19702000	0.0016976	1.16133	2.30454
Lmrn001951	C9H10O4	(S)-2-Hydroxy-3-(4-Hydroxyphenyl)Propanoic Acid	Phenolic acids	Phenolic acids	23508-35-2	B	18306	15839	17945	136260	128000	125270	4.93274e-06	1.18003	7.47802
Hmcn006267	C9H10O4	2,6-Dimethoxybenzoic acid	Phenolic acids	Phenolic acids	1466-76-8	B	79469	70231	71933	164760	143970	170700	0.00056024	1.16585	2.16317
mws1350	C9H10O4	Syringaldehyde; 4-Hydroxy-3,5-Dimethoxybenzaldehyde	Phenolic acids	Phenolic acids	134-96-3	A	271790	316440	219090	572210	533280	510390	0.00128459	1.12724	2.00154
Hmtn001288	C9H10O4	Methyl 2,4-dihydroxyphenylacetate	Phenolic acids	Phenolic acids	67828-42-6	B	21795	15406	18614	136520	132850	117030	6.1073e-05	1.17382	6.92287
pme2596	C8H9NO4	4-Pyridoxic acid	Others	Vitamin	82-82-6	B	8770.5	11415	10461	82748	87001	77438	1.48866e-05	1.17795	8.06575
Lmcn002039	C9H12O4	3,4,5-Trimethoxyphenol	Phenolic acids	Phenolic acids	642-71-7	B	9	9	9	58311	54372	47289	7.83716e-05	1.18164	5924.89
mws0752	C11H22O2	Undecylic Acid	Lipids	Free fatty acids	112-37-8	A	839300	742080	786280	1579300	1852500	1781400	0.000393371	1.16867	2.20184
Zmjp000182	C7H16N4O2	N-Monomethyl-L-arginine	Amino acids and derivatives	Amino acids and derivatives	17035-90-4	A	196200	188630	212710	725240	720080	798850	3.16939e-05	1.17859	3.75568
mws0281	C6H8O7	Citric Acid	Organic acids	Organic acids	77-92-9	A	2534200	3740500	3403600	7803800	10151000	11311000	0.00393774	1.13571	3.02386
Lmmp002080	C11H16N2O	N-(4-Aminobutyl)benzamide	Alkaloids	Phenolamine	5692-23-9	B	34285	27125	36322	76443	78527	75563	0.000110981	1.15631	2.35883
mws0027	C9H10O5	Syringic acid	Phenolic acids	Phenolic acids	530-57-4	B	62669	59413	72267	187230	168220	141420	0.00188406	1.15427	2.55659
pmb0130	C12H14N2O	Acetryptine	Alkaloids	Phenolamine	3551-18-6	B	49340	55840	45456	1959700	2331000	1999700	6.42274e-05	1.18083	41.7589
mws0282	C11H12N2O2	L-Tryptophan	Amino acids and derivatives	Amino acids and derivatives	73-22-3	A	3443900	3363200	3198900	17534000	17737000	18487000	1.05216e-06	1.18136	5.37258
pmb0818	C11H11NO3	Methoxyindoleacetic acid	Alkaloids	Plumerane	3471-31-6	B	142760	136060	160790	986720	1012900	1137700	4.45769e-05	1.17911	7.1366
Zmgn002106	C11H13NO3	N-Acetyl-L-phenylalanine	Amino acids and derivatives	Amino acids and derivatives	2018-61-3	B	463570	413710	410760	8829600	8488000	8358200	5.51615e-07	1.18132	19.934
MA10107783	C10H8O5	3-[(1-Carboxyvinyl)oxy]benzoic acid	Phenolic acids	Phenolic acids	16929-37-6	B	68594	86090	52559	232460	243000	198670	0.000705873	1.14456	3.25285
pme3437	C10H12O5	Eudesmic acid (3,4,5-trimethoxybenzoic acid)	Phenolic acids	Phenolic acids	118-41-2	B	25705	16468	14463	64700	90992	41106	0.0344153	1.06869	3.47479
mws1337	C9H17NO5	D-Pantothenic Acid	Others	Vitamin	79-83-4	A	1731800	1737500	1698500	3454500	3496800	3657700	8.70997e-06	1.18047	2.0529
pme3882	C9H12N2O5	2'-Deoxyuridine	Nucleotides and derivatives	Nucleotides and derivatives	951-78-0	B	14040	10610	18313	135000	130710	119310	2.53072e-05	1.16871	8.96166
Lmhp001461	C11H20N2O3	L-Prolyl-L-Leucine	Amino acids and derivatives	Amino acids and derivatives	52899-07-7	B	149100	179260	146460	817630	848240	807020	2.10709e-06	1.17828	5.20806
Lmhp001670	C11H22N2O3	L-Valyl-L-Leucine	Amino acids and derivatives	Amino acids and derivatives	3989-97-7	B	349660	378220	355350	1066200	965970	1146000	0.000188958	1.17596	2.93398
pmb0490	C13H18N2O2	p-Coumaroylputrescine	Alkaloids	Phenolamine	34136-53-3	A	59621	48763	95628	133910	154810	149060	0.0073044	1.05172	2.14585
mws4176	C12H16N2O3	L-Alanyl-L-Phenylalanine	Amino acids and derivatives	Amino acids and derivatives	3061-90-3	B	104310	139060	108760	297500	274940	301120	0.000219031	1.15821	2.48079
Lmhn003240	C11H10O6	Benzoylmalic acid	Phenolic acids	Phenolic acids	22138-51-8	B	642560	544960	546300	8607100	8763000	8529600	4.71604e-08	1.18085	14.9379
pmn001320	C12H14O5	1-O-p-Cumaroylglycerol	Phenolic acids	Phenolic acids	106055-11-2	B	41951	31499	47188	80085	104640	75841	0.00986707	1.0949	2.1599
pme0428	C12H14O5	3,4,5-Trimethoxycinnamic acid	Phenolic acids	Phenolic acids	90-50-6	B	1961.8	898.92	2070.1	5870.6	8540.4	6092	0.00512109	1.09636	4.15813
pme0264	C10H14N2O5	Thymidine	Nucleotides and derivatives	Nucleotides and derivatives	50-89-5	A	1380900	1316800	1403100	3159300	3091400	2843500	7.45294e-05	1.17616	2.21766
ML10180524	C9H13N3O5	Cytarabine	Nucleotides and derivatives	Nucleotides and derivatives	147-94-4	A	3747500	3084800	3536800	7144100	7372700	7686600	9.55728e-05	1.16669	2.1413
Lmhp002031	C12H24N2O3	L-Leucyl-L-Leucine	Amino acids and derivatives	Amino acids and derivatives	3303-31-9	B	239870	257390	172340	651150	636330	709540	0.000206566	1.15243	2.98241
pmb2591	C13H14N2O3	N-Acetyl-L-Tryptophan	Amino acids and derivatives	Amino acids and derivatives	1218-34-4	A	1065200	1603400	891400	59203000	60086000	64712000	4.00626e-06	1.17759	51.6857
Lmhp002772	C14H20N2O2	p-Coumaroylcadaverine	Alkaloids	Phenolamine	-	B	411040	419970	642000	13562000	13623000	13775000	1.88695e-08	1.17708	27.807
pma1840	C14H20NO3+	4-Coumaroylcholine	Alkaloids	Alkaloids	-	B	33219	21781	30543	831740	725070	821060	2.34652e-05	1.17769	27.7974
pme3961	C10H13N5O3	2'-Deoxyadenosine	Nucleotides and derivatives	Nucleotides and derivatives	958-09-8	A	298560	272600	286670	6655600	5877900	5432400	9.02911e-05	1.18056	20.9434
mws0040	C15H10O4	Chrysin	Flavonoids	Flavonoid	480-40-0	A	21831	18610	20821	34940	51288	41371	0.010338	1.12118	2.08284
Zmpn000095	C6H15O9P	Sorbitol-6-phosphate	Others	Saccharides and Alcohols	20479-58-7	B	4010.5	4521.3	6568.1	127560	115480	127020	7.90644e-06	1.17628	24.5074
Lmhp001732	C14H18N2O3	L-Prolyl-L-Phenylalanine	Amino acids and derivatives	Amino acids and derivatives	13589-02-1	B	70077	75488	60580	1013300	993630	1034300	1.84905e-07	1.18063	14.7529
Lmlp003161	C14H20N2O3	N-Feruloylputrescine	Alkaloids	Phenolamine	501-13-3	A	116560	106640	119700	473830	468000	528410	4.39411e-05	1.17881	4.28766
Lmmp002013	C14H22N2O3	Dihydroferuloylputrescine	Alkaloids	Phenolamine	-	B	40098	34283	48377	99452	122180	105030	0.00103645	1.14908	2.66102
pme1184	C10H13N5O4	2'-Deoxyguanosine	Nucleotides and derivatives	Nucleotides and derivatives	961-07-9	A	6518200	6282600	6132500	20275000	21080000	19474000	8.10386e-06	1.18034	3.2128
pme0230	C10H13N5O4	Adenosine	Nucleotides and derivatives	Nucleotides and derivatives	58-61-7	A	2657700	2589800	2666200	8559400	7290600	6178600	0.00239465	1.16104	2.7836
pma2172	C17H17NO2	Cinnamoyltyramine	Alkaloids	Alkaloids	20384-14-9	B	9	9	9	12021	12966	8837.2	0.000836539	1.18107	1252.75
Lmmn003323	C16H32O3	2-Hydroxyhexadecanoic acid	Organic acids	Organic acids	764-67-0	A	1257200	1314300	1187600	8215600	8943700	7528200	7.01795e-05	1.1796	6.5674
pmb0508	C14H20N4O2	p-Coumaroylagmatine	Alkaloids	Phenolamine	7295-86-5	B	197240	187400	172230	2618600	3080400	3821700	0.00103883	1.17822	17.0968
pmb1574	C18H28O2	9,12-Octadecadien-6-Ynoic Acid	Lipids	Free fatty acids	61481-29-6	B	291480	314030	273640	693500	663160	636030	5.26223e-05	1.17426	2.26661
Lmhp003013	C15H22N2O3	N-Feruloyl-Cadaverine	Alkaloids	Phenolamine	-	A	2069400	1964400	1825000	31968000	30974000	31241000	6.93533e-08	1.18143	16.0755
mws5035	C15H22N2O3	L-Leucyl-L-phenylalanine	Amino acids and derivatives	Amino acids and derivatives	56217-82-4	B	210470	203310	172770	583290	501950	486960	0.000512428	1.16561	2.68042
Lmhp002501	C14H20N2O4	N-Feruloylhydroxyputrescine	Alkaloids	Phenolamine	-	A	9878.5	6424.1	10762	46675	24530	36053	0.0149312	1.11099	3.96304
Hmqp002567	C17H17NO3	P-Hydroxycinnamic acid p-hydroxyphenethylamine	Others	Others	-	A	100560	116110	108160	856760	1029600	794870	0.000366934	1.17773	8.25426
pmp001252	C17H17NO3	p-Coumaroyltyramine	Alkaloids	Phenolamine	36417-86-4	A	107400	108030	102470	896690	1001300	820260	0.000108111	1.17991	8.55064
mws1505	C17H16O4	Phenethyl caffeate	Phenolic acids	Phenolic acids	104594-70-9	B	18390	18700	20139	41753	49829	43411	0.000504468	1.17004	2.35882
mws1521	C13H18O7	Salicin	Phenolic acids	Phenolic acids	138-52-3	B	64671	65716	61706	237460	257680	268790	3.27455e-05	1.18005	3.97688
mws4017	C20H30O	Ferruginol	Terpenoids	Ditepenoids	514-62-5	B	24460	14591	17201	74468	45696	73796	0.00986071	1.11229	3.44806
pma0101	C14H20N4O3	Caffeoylagmatine	Alkaloids	Phenolamine	-	B	14084	14493	10898	67687	65793	76352	7.91562e-05	1.17384	5.31557
pmb2787	C18H30O3	9-Oxo-10E,12Z-octadecadienoic acid	Lipids	Free fatty acids	54232-59-6	A	377090	338240	333900	756910	747230	694210	8.77442e-05	1.17221	2.0952
Lmbn005443	C18H30O3	13-KODE; (9Z,11E)-13-Oxooctadeca-9,11-dienoic acid*	Lipids	Free fatty acids	54739-30-9	B	433710	400900	394550	906860	928130	860280	3.11867e-05	1.17656	2.19277
pmb2786	C18H30O3	9-Hydroxy-10,12,15-octadecatrienoic acid*	Lipids	Free fatty acids	89886-42-0	B	395710	378840	372150	887610	850160	784170	0.000122346	1.17527	2.1993
pmb2799	C18H32O3	12,13-Epoxy-9-Octadecenoic Acid	Lipids	Free fatty acids	6799-85-5	A	153050	163430	146860	320470	324710	328720	5.99221e-06	1.17787	2.10191
Zmhn001926	C13H16O8	1-O-Salicyl-D-glucose	Phenolic acids	Phenolic acids	60517-74-0	A	10784000	9560200	10376000	25625000	27334000	27261000	1.55522e-05	1.17744	2.61131
Zmyn005384	C18H36O3	2R-Hydroxyoctadecanoic Acid	Lipids	Free fatty acids	26633-48-7	A	35428	39735	33986	148250	153930	149240	1.29263e-06	1.17936	4.13581
pmb0496	C15H22N4O3	N-Feruloylagmatine	Alkaloids	Phenolamine	-	A	268950	251170	239710	487440	631210	599490	0.00198294	1.15694	2.26122
Zmpn003698	C20H34O2	11,14,17-Eicosatrienoic acid	Lipids	Free fatty acids	17046-59-2	B	9	9	9	2717.4	2318.3	2395	3.55686e-05	1.18159	275.211
pma1839	C16H24N2O4	N-Sinapoylcadaverine	Alkaloids	Phenolamine	-	B	9	9	9	21502	19145	26019	0.000386214	1.18156	2469.11
Hmqp006221	C19H34O3	13-Hydroxy-9Z,11E-octadecadienoic acid	Lipids	Free fatty acids	18104-45-5	B	9	9	9	1137.5	1229.4	1403.6	8.9406e-05	1.18155	139.648
mws0636	C18H20N2O3	L-Phenylalanyl-L-phenylalanine	Amino acids and derivatives	Amino acids and derivatives	2577-40-4	B	13664	6498.8	10457	53018	68620	63780	0.000519016	1.14613	6.05549
mws1433	C18H19NO4	N-Feruloyltyramine	Alkaloids	Phenolamine	66648-43-9	A	12954000	12127000	12100000	37946000	40192000	35729000	4.1728e-05	1.17859	3.06251
Hmjp005980	C18H19NO4	Cis-N-Feruloyltyramine	Alkaloids	Alkaloids	80510-09-4	A	12069000	11687000	11228000	37311000	39329000	35688000	1.8318e-05	1.17969	3.21084
pmb3075	C16H16O7	3-O-p-Coumaroylshikimic acid	Phenolic acids	Phenolic acids	-	B	71563	86211	65322	164840	139740	145020	0.00154737	1.14095	2.01528
pme3174	C9H14N3O8P	Cytidine 5'-monophosphate(Cytidylic acid)	Nucleotides and derivatives	Nucleotides and derivatives	63-37-6	B	9	9	9	38754	17505	35591	0.00985047	1.17951	3401.85
pmb0776	C20H20N2O3	N-Feruloyltryptamine	Alkaloids	Phenolamine	53905-13-8	A	386520	430240	415170	3701600	3924300	3593100	4.5396e-06	1.18099	9.10685
pmb0498	C16H24N4O4	Sinapoylagmatine	Alkaloids	Phenolamine	-	B	9	9	9	7913.6	8224.3	11394	0.00118016	1.18128	1019.7
Zmyn000083	C6H14O12P2	D-Glucose 1,6-bisphosphate	Others	Saccharides and Alcohols	10139-18-1	B	3649.4	3604.8	2334.3	13750	8659.5	17946	0.0195805	1.11108	4.20874
pma0149	C15H16O9	Sinapoyl malate	Phenolic acids	Phenolic acids	92344-58-6	B	22159	33726	24751	57870	57959	60405	0.000900935	1.12741	2.18555
mws0906	C16H22O8	Coniferin	Phenolic acids	Phenolic acids	531-29-3	B	263460	311460	250110	813460	801410	755250	3.67232e-05	1.17193	2.87277
pmb0981	C10H14N5O7P	Adenosine 5'-monophosphate	Nucleotides and derivatives	Nucleotides and derivatives	61-19-8	B	53335	47068	53677	397040	551520	528940	0.000792429	1.17618	9.58917
pmf0557	C16H11N2NaO4S	Orange I	Alkaloids	Alkaloids	523-44-4	B	34964	38416	39782	65475	77901	93996	0.00781115	1.13154	2.09763
pmb0770	C20H20N2O4	N-Feruloylserotonin	Alkaloids	Phenolamine	68573-23-9	A	3267500	3298500	3669200	19487000	22029000	20752000	2.01838e-05	1.17983	6.08371
Lmxn007955	C18H16O8	Sudachitin	Flavonoids	Flavonoid	4281-28-1	B	11715	13085	8008.3	26080	22800	20094	0.00634399	1.08265	2.10233
mws5040	C12H21O11Na	Turanose	Others	Saccharides and Alcohols	547-25-1	A	874850	1091400	973910	13949000	17656000	16171000	0.000157477	1.17933	16.2495
pme3337	C14H17N5O8	Succinyladenosine	Nucleotides and derivatives	Nucleotides and derivatives	4542-23-8	A	789860	943790	836580	1975000	2209700	1813700	0.000762515	1.16246	2.3338
Hmbn005951	C21H20O7	1,3-O-Di-p-Coumaroylglycerol	Phenolic acids	Phenolic acids	-	A	517560	385170	513650	923130	1156500	951720	0.00323713	1.12675	2.14021
pma0110	C18H22O10	4-O-Sinapoylquinic acid	Phenolic acids	Phenolic acids	-	B	48694	48523	52751	130390	128020	152090	0.000367102	1.17334	2.73725
pmc0281	C15H21N5O8	Ribosyladenosine	Nucleotides and derivatives	Nucleotides and derivatives	-	B	291980	262140	291680	641740	668880	633110	1.5168e-05	1.17624	2.2981
Hmbn005456	C21H20O8	1-O-Caffeoyl-3-O-p-coumaroylglycerol	Lipids	Glycerol ester	-	B	28203	24809	25624	56448	53075	53658	4.23862e-05	1.17356	2.07514
HJN092	C23H26N2O5	p-Coumaroylferuloylputrescine	Others	Others	-	A	1158000	1159400	1142600	2896000	3327500	3001200	0.000121987	1.1776	2.6661
pmb0500	C23H26N2O5	N-p-Coumaroyl-N'-feruloylputrescine	Alkaloids	Phenolamine	380302-96-5	A	14991000	18255000	14474000	35368000	35795000	32704000	0.000255422	1.15963	2.17659
Lmhp005784	C24H28N2O5	p-Coumaroylferuloylcadaverine	Alkaloids	Phenolamine	-	A	9257100	9048600	7424600	27547000	30024000	25958000	0.000127115	1.17091	3.24633
Cmbn007148	C22H22O9	1-O-Feruloyl-3-O-caffeoylglycerol	Lipids	Glycerol ester	-	B	46407	42126	35313	77533	99806	101120	0.00343268	1.136	2.24843
Lmfn004093	C21H24O10	Phloretin-4'-O-glucoside (Trilobatin)	Flavonoids	Chalcones	4192-90-9	B	13467	31454	38562	128520	101400	109550	0.00147226	1.08007	4.06634
Lmhp008885	C20H42NO7P	LysoPE 15:0(2n isomer)	Lipids	LPE	-	A	21002	17677	17561	48621	52824	48631	6.40181e-05	1.17178	2.66849
pmb0862	C20H42NO7P	LysoPC 12:0	Lipids	LPC	20559-18-6	B	21483	18616	16023	69927	66216	61754	7.6461e-05	1.16964	3.52619
Lmhp005550	C24H28N2O6	N,N'-Diferuloylputrescine	Alkaloids	Phenolamine	42369-86-8	A	7450100	7702400	6411200	29472000	30748000	28415000	8.89362e-06	1.17772	4.11038
Lmhp007836	C21H38NO7P	LysoPE 16:3	Lipids	LPE	-	B	5615.7	5822.9	7071.5	66858	59961	70304	4.19164e-05	1.17859	10.6495
Lmhp005872	C25H30N2O6	Diferuloylcadaverine	Alkaloids	Phenolamine	-	A	12751000	13571000	12117000	32579000	33701000	31454000	1.39119e-05	1.17803	2.54257
Lmhp009769	C22H44NO7P	LysoPE 17:1	Lipids	LPE	-	B	20396	21770	13419	71168	76663	90117	0.000604349	1.15368	4.2808
Lmhp009464	C22H44NO7P	LysoPE 17:1(2n isomer)	Lipids	LPE	-	A	70475	60939	66399	240920	234090	252860	8.6877e-06	1.17862	3.67959
pmd0130	C22H46NO7P	LysoPC 14:0	Lipids	LPC	20559-16-4	A	229950	204100	189980	887150	906010	907500	8.43177e-07	1.17855	4.32777
pmb0504	C21H32N4O8	N-(4'-O-glycosyl)-feruloyl agmatine	Alkaloids	Phenolamine	-	B	9	9	9	25633	30462	29941	4.77857e-05	1.18175	3186.52
Lmhp008233	C23H40NO7P	LysoPE 18:4	Lipids	LPE	-	B	5662.3	6663	6064	14295	13198	12034	0.000593566	1.16299	2.14946
pmn001727	C24H29NO9	N-(4-O-(Glucosyl)-E-feruloyl)-tyramine	Alkaloids	Phenolamine	-	A	1341800	1694000	1497500	3602800	3017000	3035000	0.00142731	1.15026	2.12975
pmb2319	C23H48NO7P	LysoPC 15:0	Lipids	LPC	108273-89-8	A	136400	103700	131270	871800	841880	915240	5.75977e-06	1.1768	7.07898
Lmhp009129	C23H48NO7P	LysoPC 15:0(2n isomer)	Lipids	LPC	-	A	171060	148850	165450	1135600	1123600	1232300	8.90704e-06	1.18023	7.19363
pmb0863	C24H46NO7P	LysoPC 16:2(2n isomer)	Lipids	LPC	-	A	373300	315920	342960	1627700	1554500	1648200	2.72891e-06	1.17914	4.6798
pma1303	C24H46NO7P	LysoPC 16:2	Lipids	LPC	-	B	52497	61263	50792	306050	274090	210590	0.00178699	1.16664	4.80535
pmp001270	C24H48NO7P	LysoPC 16:1	Lipids	LPC	76790-27-7	A	369900	306180	361480	768120	779360	611340	0.00294543	1.13972	2.08067
pmd0132	C24H50NO7P	LysoPC 16:0(2n isomer)	Lipids	LPC	-	A	6365400	5615400	5427500	22491000	21533000	22719000	3.74087e-06	1.17853	3.83398
Lmhp009802	C25H46NO7P	LysoPE 20:3(2n isomer)	Lipids	LPE	-	A	81873	60951	66542	138300	141170	149720	0.000506324	1.14661	2.04995
Lmhp008718	C25H48NO7P	LysoPC 17:2	Lipids	LPC	-	A	841540	724210	753690	5289700	5225200	5408300	2.40198e-07	1.18048	6.86511
Lmhp009590	C25H50NO7P	LysoPC 17:1	Lipids	LPC	-	A	1129200	1010100	1030200	7942200	7268700	8169500	1.59931e-05	1.18042	7.37668
Lmhp010515	C25H52NO7P	LysoPC 17:0(2n isomer)	Lipids	LPC	-	A	20954	14349	17583	71478	86235	67650	0.000653559	1.16255	4.2613
pmb2406	C25H52NO7P	LysoPC 17:0	Lipids	LPC	50930-23-9	B	59664	47954	38033	532950	488310	572840	4.37451e-05	1.17448	10.9447
Hmqp006235	C26H46NO7P	LysoPC 18:4	Lipids	LPC	-	A	62532	53389	56083	231710	180050	195540	0.000733319	1.17015	3.53073
pmb0865	C26H48NO7P	LysoPC 18:3(2n isomer)	Lipids	LPC	-	A	1569600	1483000	1489800	3226900	3172200	3487700	6.1238e-05	1.17747	2.17656
pmb0854	C26H48NO7P	LysoPC 18:3	Lipids	LPC	-	A	1622600	1529200	1461900	2876600	3233100	3325400	0.000372359	1.16932	2.04502
pmd0136	C26H54NO7P	LysoPC 18:0(2n isomer)	Lipids	LPC	-	A	846550	772540	732120	2003900	1955800	1998100	5.22051e-06	1.17697	2.53393
Lmhp008924	C27H50NO7P	LysoPC 19:3	Lipids	LPC	-	B	10323	8421.9	6781	34823	27026	33289	0.000865279	1.15513	3.72712
Lmhp007840	C27H52NO7P	LysoPC 19:2	Lipids	LPC	-	B	56379	67244	96472	156970	147980	156380	0.00284488	1.08994	2.09605
Lmhp010908	C27H54NO7P	LysoPC 19:1	Lipids	LPC	-	A	368230	340740	351450	1288300	1155300	1216600	2.49245e-05	1.17938	3.45165
pmb2228	C27H56NO7P	LysoPC 19:0	Lipids	LPC	108273-88-7	B	27927	44013	29025	66617	88511	78467	0.0056817	1.10172	2.31362
Lmhp009890	C28H52NO7P	LysoPC 20:3	Lipids	LPC	1199257-41-4	A	177470	146800	166470	475810	442370	505690	0.000107284	1.17229	2.90148
Lmjn003562	C32H38O17	3,6'-Diferuloylsucrose	Phenolic acids	Phenolic acids	107172-40-7	B	5590.9	5388.3	3081.4	16547	13458	10223	0.0119536	1.07953	2.86104
