# Supplementary material for: Carboxylic acid accumulation and secretion contribute to the alkali-stress tolerance of halophyte Leymus chinensis
Source: Front Plant Sci. 2024 Mar 19;15:1366108. doi: 10.3389/fpls.2024.1366108 (PMC10985159; doi:10.3389/fpls.2024.1366108)
Supplement: Supplementary file 3 [file Table_3.xlsx]

## Sheet: Table S3
Table S3 List of root exudates unique to control plants.
Index	Formula	Compounds	Class I	Class II
pme3033	C4H9NO2	N,N-Dimethylglycine	Amino acids and derivatives	Amino acids and derivatives
mws0576	C4H8O3	3-Hydroxybutyric acid	Organic acids	Organic acids
mws0823	C5H8O3	3-Methyl-2-Oxobutanoic acid	Organic acids	Organic acids
mws0191	C5H11NO2	Betaine	Alkaloids	Alkaloids
mws0230	C4H9NO3	L-Threonine	Amino acids and derivatives	Amino acids and derivatives
mws0236	C2H7NO3S	2-Aminoethanesulfonic acid	Organic acids	Organic acids
pmp001198	C6H13NO2	6-Deoxyfagomine	Alkaloids	Alkaloids
mws0473	C5H8O4	2-Methylsuccinic acid	Organic acids	Organic acids
Lmgn000160	C4H8N2O3	3-Ureidopropionic Acid	Organic acids	Organic acids
pme2527	C5H12N2O2	L-Ornithine	Amino acids and derivatives	Amino acids and derivatives
mws0219	C4H7NO4	L-Aspartic Acid	Amino acids and derivatives	Amino acids and derivatives
Lmbn000198	C4H6O5	3-Dehydro-L-Threonic Acid	Organic acids	Organic acids
pme2828	C6H5NO3	4-Nitrophenol	Phenolic acids	Phenolic acids
pma2987	C6H11N3O	Histidinol	Alkaloids	Alkaloids
mws0208	C6H10O4	Adipic Acid*	Organic acids	Organic acids
mws0924	C6H10O4	2-Methylglutaric acid*	Organic acids	Organic acids
Lmbn001609	C6H10O4	2-Acetyl-2-Hydroxybutanoic Acid	Organic acids	Organic acids
Lmbn001676	C6H10O4	3-Hydroxy-3-Methyl-2-Oxopentanoic Acid	Organic acids	Organic acids
pme0193	C5H10N2O3	L-Glutamine	Amino acids and derivatives	Amino acids and derivatives
pme0026	C6H14N2O2	L-Lysine	Amino acids and derivatives	Amino acids and derivatives
Zmzn000113	C5H9NO4	L-threo-3-Methylaspartate	Amino acids and derivatives	Amino acids and derivatives
mws1499	C5H10O5	D-Arabinose	Others	Saccharides and Alcohols
Zmgn000173	C5H10O5	D-Ribose	Others	Saccharides and Alcohols
pme0183	C5H5N5O	Isoguanine	Nucleotides and derivatives	Nucleotides and derivatives
mws0344	C5H10O6	D-Xylonic acid	Organic acids	Organic acids
pme0181	C7H11N3O2	3-Methyl-L-Histidine	Amino acids and derivatives	Amino acids and derivatives
pme3009	C6H6O6	Trans-Citridic acid	Organic acids	Organic acids
Zmyn000155	C7H14N2O3	N-α-Acetyl-L-ornithine	Amino acids and derivatives	Amino acids and derivatives
pme0008	C6H13N3O3	L-Citrulline	Amino acids and derivatives	Amino acids and derivatives
pme0516	C6H12O6	Inositol	Others	Saccharides and Alcohols
mws0214	C6H14O6	D-Sorbitol	Others	Saccharides and Alcohols
pme2237	C6H14O6	Dulcitol	Others	Saccharides and Alcohols
pme0309	C8H8O5	3-O-Methylgallic Acid	Tannins	Tannin
NK10251888	C8H18N4O2	NG,NG-Dimethyl-L-arginine	Amino acids and derivatives	Amino acids and derivatives
pme0170	C8H16N4O3	N-Acetyl-L-Arginine	Amino acids and derivatives	Amino acids and derivatives
mws2608	C8H15NO6	N-Acetyl-D-galactosamine	Others	Saccharides and Alcohols
pma3101	C11H14NO6+	Nicotinate D-ribonucleoside	Others	Vitamin
pme3174	C9H14N3O8P	Cytidine 5'-monophosphate(Cytidylic acid)	Nucleotides and derivatives	Nucleotides and derivatives
pmb0770	C20H20N2O4	N-Feruloylserotonin	Alkaloids	Phenolamine
Lmhp008440	C20H40NO7P	LysoPE 15:1	Lipids	LPE
mws1608	C21H20O11	Luteolin-6-C-glucoside (Isoorientin)	Flavonoids	Flavonoid carbonoside
pmb2654	C19H27NO12	Anthranilate-1-O-Sophoroside	Phenolic acids	Phenolic acids
pmb0874	C23H44NO7P	LysoPE 18:2(2n isomer)	Lipids	LPE
pmb2260	C23H46NO7P	LysoPC 15:1	Lipids	LPC
Lmmn000214	C18H32O15	Solatriose	Others	Saccharides and Alcohols
Lmhp008833	C24H48NO7P	LysoPC 16:1(2n isomer)	Lipids	LPC
pme2125	C18H32O16	Raffinose*	Others	Saccharides and Alcohols
mws1589	C18H32O16	D-Panose*	Others	Saccharides and Alcohols
Lmhp008742	C28H48NO7P	LysoPC 20:5	Lipids	LPC
pmc0960	C28H50NO7P	LysoPC 20:4	Lipids	LPC
Lmhp009368	C30H50NO7P	LysoPC 22:6	Lipids	LPC
Zmzp006857	C29H28O12	Tricin-4'-O-[β-guaiacyl-(9''-O-acetyl)glycerol]ether	Flavonoids	Flavonoid
Lmhp010099	C30H52NO7P	LysoPC 22:5	Lipids	LPC
