# Supplementary material for: Carboxylic acid accumulation and secretion contribute to the alkali-stress tolerance of halophyte Leymus chinensis
Source: Front Plant Sci. 2024 Mar 19;15:1366108. doi: 10.3389/fpls.2024.1366108 (PMC10985159; doi:10.3389/fpls.2024.1366108)
Supplement: Supplementary file 4 [file Table_4.xlsx]

## Sheet: Table S4
Table S4 List of root exudates unique to alkali stressed plants.
Index	Formula	Compounds	Class I	Class II
pme0281	C8H6O4	Terephthalic acid	Phenolic acids	Phenolic acids
pme1194	C9H13N3O4	2'-Deoxycytidine	Nucleotides and derivatives	Nucleotides and derivatives
Zmgn004894	C8H8O3	Methyl 4-hydroxybenzoate*	Organic acids	Organic acids
pme1730	C4H6O4	D-Erythronolactone	Organic acids	Organic acids
mws0341	C6H12O3	2-Hydroxyisocaproic acid	Organic acids	Organic acids
Zmpn000095	C6H15O9P	Sorbitol-6-phosphate	Others	Saccharides and Alcohols
Lmhp001670	C11H22N2O3	L-Valyl-L-Leucine	Amino acids and derivatives	Amino acids and derivatives
pmp000966	C7H13NO2	Stachydrine	Alkaloids	Pyrrole alkaloids
mws1350	C9H10O4	Syringaldehyde; 4-Hydroxy-3,5-Dimethoxybenzaldehyde	Phenolic acids	Phenolic acids
Hmcn000192	C7H14O7	Sedoheptulose	Others	Saccharides and Alcohols
mws1078	C7H7NO2	Anthranilic Acid	Phenolic acids	Phenolic acids
pme3083	C8H7NO3	2-(Formylamino)benzoic acid	Phenolic acids	Phenolic acids
pme3437	C10H12O5	Eudesmic acid (3,4,5-trimethoxybenzoic acid)	Phenolic acids	Phenolic acids
mws0103	C9H7NO	Indole-3-carboxaldehyde	Alkaloids	Plumerane
mws5041	C8H16N2O3	L-Glycyl-L-isoleucine*	Amino acids and derivatives	Amino acids and derivatives
mws0027	C9H10O5	Syringic acid	Phenolic acids	Phenolic acids
pme0195	C3H7NO2S	L-Cysteine	Amino acids and derivatives	Amino acids and derivatives
pmp001289	C28H28O18	Chrysoeriol-7-O-(2''-O-glucuronyl)glucuronide	Flavonoids	Flavonoid
mws5042	C11H14N2O3	L-Glycyl-L-phenylalanine	Amino acids and derivatives	Amino acids and derivatives
mws0255	C4H5N3O	Cytosine	Nucleotides and derivatives	Nucleotides and derivatives
HJAP052	C10H12O4	2,4,5-Trimethoxybenzaldehyde	Phenolic acids	Phenolic acids
pmp001234	C12H12O2	Butylidenephthalide	Phenolic acids	Phenolic acids
pmb0302	C2H8NO3P	2-Aminoethylphosphonate	Lipids	Glycerol ester
Lmgp003270	C16H16O10	Scopoletin-7-O-glucuronide	Lignans and Coumarins	Coumarins
pmb0142	C9H8O3	Caffeic aldehyde	Phenolic acids	Phenolic acids
mws4176	C12H16N2O3	L-Alanyl-L-Phenylalanine	Amino acids and derivatives	Amino acids and derivatives
Lmgn002473	C7H6O4	2,6-Dihydroxybenzoic acid	Phenolic acids	Phenolic acids
Lmhp001461	C11H20N2O3	L-Prolyl-L-Leucine	Amino acids and derivatives	Amino acids and derivatives
mws0251	C5H6N2O2	Thymine	Nucleotides and derivatives	Nucleotides and derivatives
pme3184	C10H14N5O6P	2'-Deoxyadenosine-5'-monophosphate	Nucleotides and derivatives	Nucleotides and derivatives
mws1433	C18H19NO4	N-Feruloyltyramine	Alkaloids	Phenolamine
Zmyn002323	C8H8O3	2-Hydroxyphenylacetic acid	Organic acids	Organic acids
pme0253	C8H15NO3	N-Acetyl-L-leucine	Amino acids and derivatives	Amino acids and derivatives
mws4017	C20H30O	Ferruginol	Terpenoids	Ditepenoids
pme1651	C10H9NO2	Indole 3-acetic acid (IAA)	Alkaloids	Plumerane
mws0629	C13H16N2O5	L-Aspartyl-L-Phenylalanine	Amino acids and derivatives	Amino acids and derivatives
pmc0281	C15H21N5O8	Ribosyladenosine	Nucleotides and derivatives	Nucleotides and derivatives
mws0572	C5H7N3O	5-Methylcytosine	Nucleotides and derivatives	Nucleotides and derivatives
Zmjp000624	C8H9NO3	Pyridoxal	Others	Vitamin
Lmgn001670	C7H6O3	Salicylic acid	Phenolic acids	Phenolic acids
mws1195	C10H10O3	p-Coumaric acid methyl ester*	Phenolic acids	Phenolic acids
pmb2795	C10H10O3	4-Methoxycinnamic acid*	Phenolic acids	Phenolic acids
mws0636	C18H20N2O3	L-Phenylalanyl-L-phenylalanine	Amino acids and derivatives	Amino acids and derivatives
Zmzn000079	C4H9O7P	D-Erythrose-4-phosphate	Others	Saccharides and Alcohols
mws0884	C10H12N5O6P	Cyclic 3',5'-Adenylic acid	Nucleotides and derivatives	Nucleotides and derivatives
Lmmn003398	C23H22O12	Kaempferol-3-O-(6''-acetyl)glucoside	Flavonoids	Flavonols
pmb2620	C11H12O4	3,4-Dimethoxycinnamic acid	Phenolic acids	Phenolic acids
mws0866	C6H13O9P	D-Glucose 6-phosphate*	Others	Saccharides and Alcohols
pmf0319	C10H12O4	Acetosyringone	Phenolic acids	Phenolic acids
pme3313	C6H13O9P	D-Fructose 6-phosphate*	Others	Saccharides and Alcohols
mws1090	C6H13O9P	Glucose-1-phosphate*	Others	Saccharides and Alcohols
pmf0388	C13H18O3	Dehydrovomifoliol	Terpenoids	Monoterpenoids
mws0397	C20H30O2	Cis-5,8,11,14,17-Eicosapentaenoic Acid	Lipids	Free fatty acids
pme3227	C27H30O14	Vitexin-2''-O-rhamnoside	Flavonoids	Flavonoid carbonoside
mws1212	C11H12O4	Methyl ferulate	Phenolic acids	Phenolic acids
pme0295	C6H11NO3	4-Acetamidobutyric acid	Organic acids	Organic acids
Lmbn005172	C9H10O3	2,6-Dimethoxybenzaldehyde	Phenolic acids	Phenolic acids
pmp000571	C15H10O5	Apigenin	Flavonoids	Flavonoid
pme1439	C9H8O3	p-Coumaric acid	Phenolic acids	Phenolic acids
mws0206	C4H8O3	2-Hydroxybutyric Acid	Organic acids	Organic acids
MA10040889	C6H5NO4	4-Nitrocatechol	Phenolic acids	Phenolic acids
Lmrn003000	C9H10O3	2-Hydroxy-3-phenylpropanoic acid	Organic acids	Organic acids
mws0751	C13H26O2	Tridecanoic Acid	Lipids	Free fatty acids
Lmbn005287	C18H32O4	7S,8S-DiHODE; (9Z,12Z)-(7S,8S)-Dihydroxyoctadeca-9,12-dienoic acid	Lipids	Free fatty acids
Lmlp006175	C21H22O10	Isosalipurposide (Phlorizin Chalcone)	Flavonoids	Chalcones
pme2601	C3H6O3	3-Hydroxypropanoic acid	Organic acids	Organic acids
Lmtp002642	C26H28O14	Apigenin-8-C-(2''-glucosyl)arabinoside	Flavonoids	Flavonoid carbonoside
mws0954	C20H32O3	5-Hydroxy-6,8,11,14-eicosatetraenoic acid	Lipids	Free fatty acids
Lmqp007004	C11H14O5	3,4,5-Trimethoxybenzoic acid methyl ester	Phenolic acids	Phenolic acids
Hmgp002564	C29H30O19	Tricin-7-O-glucuronyl(2→1)glucuronide	Flavonoids	Flavonoid
