# Supplementary material for: Carboxylic acid accumulation and secretion contribute to the alkali-stress tolerance of halophyte Leymus chinensis
Source: Front Plant Sci. 2024 Mar 19;15:1366108. doi: 10.3389/fpls.2024.1366108 (PMC10985159; doi:10.3389/fpls.2024.1366108)
Supplement: Supplementary file 5 [file Table_5.xlsx]

## Sheet: Table S5
Table S5 List of upregulated metabolites unique to root exudates (not upregulated in roots or leaves) in Figure 1.
Index	Formula	Compounds	Class I	Class II	Type
pme0281	C8H6O4	Terephthalic acid	Phenolic acids	Phenolic acids	up
pme1194	C9H13N3O4	2'-Deoxycytidine	Nucleotides and derivatives	Nucleotides and derivatives	up
Lmln010063	C14H22O	2,6-Di-tert-butylphenol	Phenolic acids	Phenolic acids	up
mws0237	C9H16O4	Azelaic acid	Organic acids	Organic acids	up
pme0241	C7H6O2	Benzoic acid	Phenolic acids	Phenolic acids	up
pme3083	C8H7NO3	2-(Formylamino)benzoic acid	Phenolic acids	Phenolic acids	up
mws5041	C8H16N2O3	L-Glycyl-L-isoleucine*	Amino acids and derivatives	Amino acids and derivatives	up
Zmzn002575	C6H5NO3	2-Nitrophenol	Phenolic acids	Phenolic acids	up
MA10002917	C6H4N2O5	2,4-Dinitrophenol	Phenolic acids	Phenolic acids	up
mws5042	C11H14N2O3	L-Glycyl-L-phenylalanine	Amino acids and derivatives	Amino acids and derivatives	up
mws0255	C4H5N3O	Cytosine	Nucleotides and derivatives	Nucleotides and derivatives	up
HJAP052	C10H12O4	2,4,5-Trimethoxybenzaldehyde	Phenolic acids	Phenolic acids	up
pmp001234	C12H12O2	Butylidenephthalide	Phenolic acids	Phenolic acids	up
NK10252689	C7H7NO4	2-Methoxy-5-nitrophenol	Phenolic acids	Phenolic acids	up
pmb0302	C2H8NO3P	2-Aminoethylphosphonate	Lipids	Glycerol ester	up
Lmgp003270	C16H16O10	Scopoletin-7-O-glucuronide	Lignans and Coumarins	Coumarins	up
pmb0142	C9H8O3	Caffeic aldehyde	Phenolic acids	Phenolic acids	up
Lmgn002473	C7H6O4	2,6-Dihydroxybenzoic acid	Phenolic acids	Phenolic acids	up
Lmbp000668	C6H5NO2	Isonicotinic acid	Organic acids	Organic acids	up
mws0396	C18H34O2	Elaidic Acid	Lipids	Free fatty acids	up
mws0629	C13H16N2O5	L-Aspartyl-L-Phenylalanine	Amino acids and derivatives	Amino acids and derivatives	up
mws0572	C5H7N3O	5-Methylcytosine	Nucleotides and derivatives	Nucleotides and derivatives	up
Lmgn001670	C7H6O3	Salicylic acid	Phenolic acids	Phenolic acids	up
Lmmn001643	C9H8O3	2-Hydroxycinnamic acid*	Organic acids	Organic acids	up
mws0119	C14H28O2	Myristic Acid	Lipids	Free fatty acids	up
Lmxn006423	C7H5NOS	2(3H)-Benzothiazolone	Alkaloids	Alkaloids	up
Lmmn003398	C23H22O12	Kaempferol-3-O-(6''-acetyl)glucoside	Flavonoids	Flavonols	up
mws0972	C6H12O3	6-Hydroxyhexanoic acid	Organic acids	Organic acids	up
pmb2620	C11H12O4	3,4-Dimethoxycinnamic acid	Phenolic acids	Phenolic acids	up
mws0866	C6H13O9P	D-Glucose 6-phosphate*	Others	Saccharides and Alcohols	up
pme3313	C6H13O9P	D-Fructose 6-phosphate*	Others	Saccharides and Alcohols	up
mws1090	C6H13O9P	Glucose-1-phosphate*	Others	Saccharides and Alcohols	up
pmf0388	C13H18O3	Dehydrovomifoliol	Terpenoids	Monoterpenoids	up
pme3227	C27H30O14	Vitexin-2''-O-rhamnoside	Flavonoids	Flavonoid carbonoside	up
Lmyn012331	C18H34O2	Petroselinic acid	Lipids	Free fatty acids	up
mws1212	C11H12O4	Methyl ferulate	Phenolic acids	Phenolic acids	up
pme0490	C6H5NO2	Nicotinic acid (Vitamin B3)	Others	Vitamin	up
pme0295	C6H11NO3	4-Acetamidobutyric acid	Organic acids	Organic acids	up
Lmbn003524	C9H16O3	9-Oxononanoic acid	Organic acids	Organic acids	up
mws2623	C18H34O2	11-Octadecanoic acid(Vaccenic acid)	Lipids	Free fatty acids	up
pmb2640	C12H24O2	Dodecanoic acid (Lauric acid)	Lipids	Free fatty acids	up
mws0383	C17H32O2	10-Heptadecenoic Acid	Lipids	Free fatty acids	up
pme1261	C9H19NO4	D-Panthenol	Others	Saccharides and Alcohols	up
pme1474	C11H15N5O3S	5'-Deoxy-5'-(methylthio)adenosine	Nucleotides and derivatives	Nucleotides and derivatives	up
Lmbn005172	C9H10O3	2,6-Dimethoxybenzaldehyde	Phenolic acids	Phenolic acids	up
pme1439	C9H8O3	p-Coumaric acid	Phenolic acids	Phenolic acids	up
Lmqn008288	C18H36O3	3-Hydroxyoctadecanoic Acid	Lipids	Free fatty acids	up
Zmgn004439	C10H20O2	Decanoic acid	Organic acids	Organic acids	up
mws0206	C4H8O3	2-Hydroxybutyric Acid	Organic acids	Organic acids	up
pme0033	C5H4N4O	Hypoxanthine	Nucleotides and derivatives	Nucleotides and derivatives	up
MA10040889	C6H5NO4	4-Nitrocatechol	Phenolic acids	Phenolic acids	up
mws0248	C9H12N2O6	Uridine	Nucleotides and derivatives	Nucleotides and derivatives	up
pmb2789	C18H30O4	13S-Hydroperoxy-6Z,9Z,11E-octadecatrienoic acid	Lipids	Free fatty acids	up
mws0359	C15H30O2	Pentadecanoic Acid	Lipids	Free fatty acids	up
pmb2791	C18H30O4	9-Hydroperoxy-10E,12,15Z-octadecatrienoic acid	Lipids	Free fatty acids	up
pmb2643	C14H26O2	Myristoleic acid	Lipids	Free fatty acids	up
pmn001492	C11H8O3	Ayapin	Lignans and Coumarins	Coumarins	up
pmf0256	C6H14O	3-Methyl-1-pentanol	Others	Saccharides and Alcohols	up
pme1109	C5H5N5O	Guanine	Nucleotides and derivatives	Nucleotides and derivatives	up
Lmrn003000	C9H10O3	2-Hydroxy-3-phenylpropanoic acid	Organic acids	Organic acids	up
mws0369	C20H32O2	Arachidonic Acid	Lipids	Free fatty acids	up
pmf0348	C10H20O3	2,6-Dimethyl-7-octene-2,3,6-triol	Others	Saccharides and Alcohols	up
mws0751	C13H26O2	Tridecanoic Acid	Lipids	Free fatty acids	up
pmf0174	C10H22O	1-Decanol	Others	Saccharides and Alcohols	up
mws0361	C16H30O2	Palmitoleic Acid	Lipids	Free fatty acids	up
mws0983	C20H39NO2	N-Oleoylethanolamine	Alkaloids	Alkaloids	up
Lmbn005287	C18H32O4	7S,8S-DiHODE; (9Z,12Z)-(7S,8S)-Dihydroxyoctadeca-9,12-dienoic acid	Lipids	Free fatty acids	up
pme2601	C3H6O3	3-Hydroxypropanoic acid	Organic acids	Organic acids	up
mws0954	C20H32O3	5-Hydroxy-6,8,11,14-eicosatetraenoic acid	Lipids	Free fatty acids	up
Lmqp007004	C11H14O5	3,4,5-Trimethoxybenzoic acid methyl ester	Phenolic acids	Phenolic acids	up
Lmjp002461	C27H30O16	Quercetin-3-O-neohesperidoside	Flavonoids	Flavonols	up
