# Supplementary material for: Carboxylic acid accumulation and secretion contribute to the alkali-stress tolerance of halophyte Leymus chinensis
Source: Front Plant Sci. 2024 Mar 19;15:1366108. doi: 10.3389/fpls.2024.1366108 (PMC10985159; doi:10.3389/fpls.2024.1366108)
Supplement: Supplementary file 6 [file Table_6.xlsx]

## Sheet: Table S6
Table S6 List of upregulated metabolites unique to root tissues (not upregulated in root exudates or leaves) in Figure 1.
Index	Formula	Compounds	Class I	Class II
Zmyn000268	C3H6O3	2,3-Dihydroxypropanal	Others	Saccharides and Alcohols
Hmfn000531	C6H8O6	L-Ascorbic acid (Vitamin C)	Others	Vitamin
mws0576	C4H8O3	3-Hydroxybutyric acid	Organic acids	Organic acids
pme1975	C3H4O4	Malonic acid	Organic acids	Organic acids
pme0257	C4H4N2O2	Uracil	Nucleotides and derivatives	Nucleotides and derivatives
pme0066	C3H7N3O2	Guanidinoacetate	Amino acids and derivatives	Amino acids and derivatives
mws0236	C2H7NO3S	2-Aminoethanesulfonic acid	Organic acids	Organic acids
mws0263	C5H7NO3	5-Oxo-L-Proline	Amino acids and derivatives	Amino acids and derivatives
pmp000571	C15H10O5	Apigenin	Flavonoids	Flavonoid
mws2118	C21H24O10	Phloretin-2'-O-glucoside (Phlorizin)	Flavonoids	Chalcones
mws0889	C4H8O5	D-Threonic Acid	Others	Saccharides and Alcohols
Hmbn002174	C8H8O2	4-Hydroxyacetophenone	Phenolic acids	Phenolic acids
Rfmb320	C7H13NO2	1-Methylpiperidine-2-carboxylic acid	Amino acids and derivatives	Amino acids and derivatives
mws4170	C6H12O6	D-Glucose*	Others	Saccharides and Alcohols
mws0376	C4H4O4	Fumaric acid	Organic acids	Organic acids
mws1499	C5H10O5	D-Arabinose	Others	Saccharides and Alcohols
mws0921	C9H10O2	p-Coumaryl alcohol	Phenolic acids	Phenolic acids
pme0183	C5H5N5O	Isoguanine	Nucleotides and derivatives	Nucleotides and derivatives
pme0534	C6H12O7	Gluconic acid	Others	Saccharides and Alcohols
mws0437	C5H12O5	D-Arabitol	Others	Saccharides and Alcohols
mws0213	C5H12O5	Ribitol	Others	Saccharides and Alcohols
pme0128	C6H12N2O3	L-Alanyl-L-Alanine	Amino acids and derivatives	Amino acids and derivatives
mws0344	C5H10O6	D-Xylonic acid	Organic acids	Organic acids
mws0093	C10H12O3	Coniferyl alcohol	Phenolic acids	Phenolic acids
mws1024	C9H8O2	p-Coumaraldehyde	Phenolic acids	Phenolic acids
mws0009	C10H10O3	Coniferaldehyde	Phenolic acids	Phenolic acids
pmf0139	C6H12O6	D-Galactose*	Others	Saccharides and Alcohols
pmf0138	C6H12O6	D-Mannose*	Others	Saccharides and Alcohols
mws1164	C6H12O6	D-Fructose*	Others	Saccharides and Alcohols
Lmbn004847	C10H12O3	4-Methoxyphenylpropionic acid	Phenolic acids	Phenolic acids
pmn001689	C18H32O4	9-Hydroxy-12-oxo-15(Z)-octadecenoic acid	Lipids	Free fatty acids
mws0214	C6H14O6	D-Sorbitol	Others	Saccharides and Alcohols
mws1189	C6H10O7	D-Galacturonic acid*	Organic acids	Organic acids
pme3705	C6H10O7	D-Glucoronic acid*	Others	Saccharides and Alcohols
pme0422	C10H10O4	Isoferulic Acid*	Phenolic acids	Phenolic acids
mws0219	C4H7NO4	L-Aspartic Acid	Amino acids and derivatives	Amino acids and derivatives
mws0014	C10H10O4	Ferulic acid*	Phenolic acids	Phenolic acids
Hmhp001812	C11H15N5O4	2'-O-Methyladenosine	Nucleotides and derivatives	Nucleotides and derivatives
Lmbn006210	C20H34O2	Dihomo-gamma-linolenic acid; (8Z,11Z,14Z)-Icosatrienoic acid	Lipids	Free fatty acids
pme3967	C12H17N5O5	2-(Dimethylamino)guanosine	Nucleotides and derivatives	Nucleotides and derivatives
mws0275	C4H6O5	L-Malic acid*	Organic acids	Organic acids
Lmbn004685	C18H32O4	5S,8R-DiHODE; (5S,8R,9Z,12Z)-5,8-Dihydroxyoctadeca-9,12-dienoate	Lipids	Free fatty acids
mws0582	C11H19N3O6S	S-(Methyl)glutathione	Amino acids and derivatives	Amino acids and derivatives
Lmyn007622	C18H36O5	9,10,18-Trihydroxystearic acid	Lipids	Free fatty acids
mws1002	C17H14O8	Syringetin	Flavonoids	Flavonoid
HJAP050	C19H21NO5	N-Feruloyl-3-methoxytyramine	Alkaloids	Phenolamine
Zmhp004065	C18H16O7	7,8-Dihydroxy-5,6,4'-trimethoxyflavone	Flavonoids	Flavonoid
mws1474	C18H16O7	5,7-Dihydroxy-3',4',5'-trimethoxyflavone	Flavonoids	Flavonoid
mws0609	C10H12N5O7P	Guanosine 3',5'-cyclic monophosphate	Nucleotides and derivatives	Nucleotides and derivatives
Hmcn002743	C22H26O8	Lirioresinol A	Lignans and Coumarins	Lignans
pmn001663	C22H26O8	Syringaresinol	Lignans and Coumarins	Lignans
pmb0744	C24H18O8	Tricin-4'-O-Benzoic Acid	Flavonoids	Flavonoid
Zmyn004548	C18H28O3	12-Oxo-phytodienoic acid	Lipids	Free fatty acids
pmb3012	C22H22O11	Chrysoeriol-7-O-glucoside*	Flavonoids	Flavonoid
mws0289	C23H46NO7P	LysoPE 18:1	Lipids	LPE
pmb0745	C26H24O10	Tricin-4'-O-syringyl alcohol	Flavonoids	Flavonoid
Lmhp009497	C25H44NO7P	LysoPE 20:4	Lipids	LPE
Lmhp010040	C25H46NO7P	LysoPE 20:3	Lipids	LPE
pmb3045	C23H22O13	Tricin-7-O-Glucuronide	Flavonoids	Flavonoid
pmb1466	C26H22O11	Tricin-4'-O-syringic acid	Flavonoids	Flavonoid
pmp000682	C26H32O11	Matairesinol-4'-O-glucoside (Matairesinoside)	Lignans and Coumarins	Lignans
pmp000234	C27H26O11	Salcolin A	Flavonoids	Flavonoid
pmp001282	C28H50NO7P	Propyl 2-(trimethylammonio)ethyl phosphate	Others	Others
Lmnp102580	C26H28O14	Apigenin-6-C-(2''-xylosyl)glucoside*	Flavonoids	Flavonoid carbonoside
Lmnp202580	C26H28O14	Apigenin-8-C-(2''-xylosyl)glucoside*	Flavonoids	Flavonoid carbonoside
Lmtp002642	C26H28O14	Apigenin-8-C-(2''-glucosyl)arabinoside	Flavonoids	Flavonoid carbonoside
Lmyp004963	C27H30O14	Apigenin-6-C-(2''-rhamnosyl)glucoside	Flavonoids	Flavonoid carbonoside
mws1073	C27H30O15	Apigenin-6,8-di-C-glucoside (Vicenin-2)	Flavonoids	Flavonoid
mws1661	C28H32O15	Diosmetin-7-O-rutinoside (Diosmin)*	Flavonoids	Flavonoid
pmb0713	C29H34O17	Tricin-7-O-(2''-O-glucosyl)glucoside	Flavonoids	Flavonoid
Lmhp009384	C33H58O14	1-Linoleoylglycerol-2,3-di-O-glucoside	Lipids	Glycerol ester
Hmgp002564	C29H30O19	Tricin-7-O-glucuronyl(2→1)glucuronide	Flavonoids	Flavonoid
Hmln101664	C32H42O17	Nortrachelogenin-4'-O-gentiobioside	Lignans and Coumarins	Lignans
