# Supplementary material for: Carboxylic acid accumulation and secretion contribute to the alkali-stress tolerance of halophyte Leymus chinensis
Source: Front Plant Sci. 2024 Mar 19;15:1366108. doi: 10.3389/fpls.2024.1366108 (PMC10985159; doi:10.3389/fpls.2024.1366108)
Supplement: Supplementary file 7 [file Table_7.xlsx]

## Sheet: Table S7
Table S7 List of upregulated metabolites unique to leaf tissues (not upregulated in root exudates or roots) in Figure 1.
Index	Formula	Compounds	Class I	Class II
pmb0782	C5H11N	Piperidine	Alkaloids	Alkaloids
Lmgn002679	C6H6O	Phenol	Phenolic acids	Phenolic acids
mws0601	C5H5NO2	Pyrrole-2-carboxylic acid	Organic acids	Organic acids
mws0258	C6H13NO2	L-Isoleucine*	Amino acids and derivatives	Amino acids and derivatives
pme0120	C5H11NO2	5-Aminovaleric acid	Amino acids and derivatives	Amino acids and derivatives
mws0147	C5H10O3	β-Hydroxyisovaleric acid	Organic acids	Organic acids
pmp001287	C8H9N	N-Benzylmethylene isomethylamine	Alkaloids	Alkaloids
mws0227	C6H13NO2	L-Leucine*	Amino acids and derivatives	Amino acids and derivatives
pmp001198	C6H13NO2	6-Deoxyfagomine	Alkaloids	Alkaloids
Zmyn000155	C7H14N2O3	N-α-Acetyl-L-ornithine	Amino acids and derivatives	Amino acids and derivatives
pme0021	C9H11NO2	L-Phenylalanine	Amino acids and derivatives	Amino acids and derivatives
Lmbn000198	C4H6O5	3-Dehydro-L-Threonic Acid*	Organic acids	Organic acids
HJKP000649	C8H9NO	N-benzylformamide	Alkaloids	Alkaloids
mws0282	C11H12N2O2	L-Tryptophan	Amino acids and derivatives	Amino acids and derivatives
Lmbn001981	C7H6O3	2,5-Dihydroxybenzaldehyde*	Phenolic acids	Phenolic acids
Hmgn001653	C7H6O3	Protocatechualdehyde*	Phenolic acids	Phenolic acids
mws0567	C5H11N3O2	4-Guanidinobutyric acid	Organic acids	Organic acids
pme1841	C5H14N2	Cadaverine	Alkaloids	Phenolamine
Lmbn000216	C5H8O5	3-Methylmalic acid*	Organic acids	Organic acids
Zmyn000247	C5H8O5	2-Hydroxyglutaric Acid*	Organic acids	Organic acids
pmb2826	C5H8O5	L-Citramalic acid	Organic acids	Organic acids
pme2024	C10H12N2O	Serotonin	Alkaloids	Plumerane
mws0847	C6H7N5	1-Methyladenine	Nucleotides and derivatives	Nucleotides and derivatives
mws0182	C8H8O3	p-Hydroxyphenyl acetic acid	Phenolic acids	Phenolic acids
mws0885	C7H6O4	2,4-Dihydroxybenzoic acid	Phenolic acids	Phenolic acids
Lmbn002072	C7H12O4	2-Propylsuccinic acid*	Organic acids	Organic acids
Zmjn001813	C7H12O4	Pimelic acid*	Organic acids	Organic acids
Zmzn000078	C3H7O6P	Dihydroxyacetone phosphate	Others	Saccharides and Alcohols
pmb1096	C8H7N	Indole	Alkaloids	Plumerane
pmc0274	C6H6N4S	6-Methylmercaptopurine	Nucleotides and derivatives	Nucleotides and derivatives
pme1292	C8H8O4	Homogentisic acid	Phenolic acids	Phenolic acids
mws0028	C8H8O4	Vanillic acid	Phenolic acids	Phenolic acids
pme1383	C8H11NO3	Pyridoxine	Others	Vitamin
MA10107783	C10H8O5	3-[(1-Carboxyvinyl)oxy]benzoic acid	Phenolic acids	Phenolic acids
pmb3101	C7H12O5	2-Isopropylmalic Acid	Organic acids	Organic acids
Lmbn001754	C7H12O5	3-Isopropylmalic Acid*	Organic acids	Organic acids
Zmgn001448	C7H12O5	2-Propylmalic Acid*	Organic acids	Organic acids
mws0749	C7H6O3	4-Hydroxybenzoic acid	Phenolic acids	Phenolic acids
mws0281	C6H8O7	Citric Acid	Organic acids	Organic acids
mws0005	C10H12N2	Tryptamine	Alkaloids	Plumerane
Lmrn001951	C9H10O4	(S)-2-Hydroxy-3-(4-Hydroxyphenyl)Propanoic Acid	Phenolic acids	Phenolic acids
Hmtn001288	C9H10O4	Methyl 2,4-dihydroxyphenylacetate	Phenolic acids	Phenolic acids
pme2596	C8H9NO4	4-Pyridoxic acid	Others	Vitamin
Lmcn002039	C9H12O4	3,4,5-Trimethoxyphenol	Phenolic acids	Phenolic acids
Zmjp000182	C7H16N4O2	N-Monomethyl-L-arginine	Amino acids and derivatives	Amino acids and derivatives
pme2527	C5H12N2O2	L-Ornithine	Amino acids and derivatives	Amino acids and derivatives
pmb0130	C12H14N2O	Acetryptine	Alkaloids	Phenolamine
mws0159	C9H8O3	Phenylpyruvic acid	Organic acids	Organic acids
pmb0818	C11H11NO3	Methoxyindoleacetic acid	Alkaloids	Plumerane
Zmgn002106	C11H13NO3	N-Acetyl-L-phenylalanine	Amino acids and derivatives	Amino acids and derivatives
pme0256	C5H4N4O2	Xanthine	Nucleotides and derivatives	Nucleotides and derivatives
pme3882	C9H12N2O5	2'-Deoxyuridine	Nucleotides and derivatives	Nucleotides and derivatives
pmb0490	C13H18N2O2	p-Coumaroylputrescine	Alkaloids	Phenolamine
Lmhn003240	C11H10O6	Benzoylmalic acid	Phenolic acids	Phenolic acids
pme0428	C12H14O5	3,4,5-Trimethoxycinnamic acid	Phenolic acids	Phenolic acids
pmb2591	C13H14N2O3	N-Acetyl-L-Tryptophan	Amino acids and derivatives	Amino acids and derivatives
Lmhp002772	C14H20N2O2	p-Coumaroylcadaverine	Alkaloids	Phenolamine
pma1840	C14H20NO3+	4-Coumaroylcholine	Alkaloids	Alkaloids
Lmhp001732	C14H18N2O3	L-Prolyl-L-Phenylalanine	Amino acids and derivatives	Amino acids and derivatives
Lmlp003161	C14H20N2O3	N-Feruloylputrescine	Alkaloids	Phenolamine
Lmmp002013	C14H22N2O3	Dihydroferuloylputrescine	Alkaloids	Phenolamine
pme1184	C10H13N5O4	2'-Deoxyguanosine	Nucleotides and derivatives	Nucleotides and derivatives
pme0230	C10H13N5O4	Adenosine	Nucleotides and derivatives	Nucleotides and derivatives
Lmmn003323	C16H32O3	2-Hydroxyhexadecanoic acid	Organic acids	Organic acids
pmb1574	C18H28O2	9,12-Octadecadien-6-Ynoic Acid	Lipids	Free fatty acids
Lmhp003013	C15H22N2O3	N-Feruloyl-Cadaverine	Alkaloids	Phenolamine
Lmhp002501	C14H20N2O4	N-Feruloylhydroxyputrescine	Alkaloids	Phenolamine
mws1505	C17H16O4	Phenethyl caffeate	Phenolic acids	Phenolic acids
mws1521	C13H18O7	Salicin	Phenolic acids	Phenolic acids
pma0101	C14H20N4O3	Caffeoylagmatine	Alkaloids	Phenolamine
pmb2787	C18H30O3	9-Oxo-10E,12Z-octadecadienoic acid	Lipids	Free fatty acids
Lmbn005443	C18H30O3	13-KODE; (9Z,11E)-13-Oxooctadeca-9,11-dienoic acid*	Lipids	Free fatty acids
pmb2786	C18H30O3	9-Hydroxy-10,12,15-octadecatrienoic acid*	Lipids	Free fatty acids
pmb2799	C18H32O3	12,13-Epoxy-9-Octadecenoic Acid	Lipids	Free fatty acids
Zmhn001926	C13H16O8	1-O-Salicyl-D-glucose	Phenolic acids	Phenolic acids
pmb0496	C15H22N4O3	N-Feruloylagmatine	Alkaloids	Phenolamine
pma1839	C16H24N2O4	N-Sinapoylcadaverine	Alkaloids	Phenolamine
Hmjp005980	C18H19NO4	Cis-N-Feruloyltyramine	Alkaloids	Alkaloids
pmb3075	C16H16O7	3-O-p-Coumaroylshikimic acid	Phenolic acids	Phenolic acids
pmb0498	C16H24N4O4	Sinapoylagmatine	Alkaloids	Phenolamine
Zmyn000083	C6H14O12P2	D-Glucose 1,6-bisphosphate	Others	Saccharides and Alcohols
mws0250	C9H11NO3	L-Tyrosine	Amino acids and derivatives	Amino acids and derivatives
pma0149	C15H16O9	Sinapoyl malate	Phenolic acids	Phenolic acids
mws1337	C9H17NO5	D-Pantothenic Acid	Others	Vitamin
pmf0557	C16H11N2NaO4S	Orange I	Alkaloids	Alkaloids
Lmxn007955	C18H16O8	Sudachitin	Flavonoids	Flavonoid
mws5040	C12H21O11Na	Turanose	Others	Saccharides and Alcohols
Hmbn005951	C21H20O7	1,3-O-Di-p-Coumaroylglycerol	Phenolic acids	Phenolic acids
pma0110	C18H22O10	4-O-Sinapoylquinic acid	Phenolic acids	Phenolic acids
Hmbn005456	C21H20O8	1-O-Caffeoyl-3-O-p-coumaroylglycerol	Lipids	Glycerol ester
HJN092	C23H26N2O5	p-Coumaroylferuloylputrescine	Others	Others
pmb0500	C23H26N2O5	N-p-Coumaroyl-N'-feruloylputrescine	Alkaloids	Phenolamine
Cmbn007148	C22H22O9	1-O-Feruloyl-3-O-caffeoylglycerol	Lipids	Glycerol ester
Lmfn004093	C21H24O10	Phloretin-4'-O-glucoside (Trilobatin)	Flavonoids	Chalcones
Lmhp008885	C20H42NO7P	LysoPE 15:0(2n isomer)	Lipids	LPE
pmb0862	C20H42NO7P	LysoPC 12:0	Lipids	LPC
Lmhp007836	C21H38NO7P	LysoPE 16:3	Lipids	LPE
Lmhp009769	C22H44NO7P	LysoPE 17:1	Lipids	LPE
Lmhp009464	C22H44NO7P	LysoPE 17:1(2n isomer)	Lipids	LPE
pmd0130	C22H46NO7P	LysoPC 14:0	Lipids	LPC
pmb0504	C21H32N4O8	N-(4'-O-glycosyl)-feruloyl agmatine	Alkaloids	Phenolamine
Lmhp008233	C23H40NO7P	LysoPE 18:4	Lipids	LPE
pmn001727	C24H29NO9	N-(4-O-(Glucosyl)-E-feruloyl)-tyramine	Alkaloids	Phenolamine
pmb2319	C23H48NO7P	LysoPC 15:0	Lipids	LPC
Lmhp009129	C23H48NO7P	LysoPC 15:0(2n isomer)	Lipids	LPC
pmb0863	C24H46NO7P	LysoPC 16:2(2n isomer)	Lipids	LPC
pma1303	C24H46NO7P	LysoPC 16:2	Lipids	LPC
pmp001270	C24H48NO7P	LysoPC 16:1	Lipids	LPC
pmd0132	C24H50NO7P	LysoPC 16:0(2n isomer)	Lipids	LPC
Lmhp009802	C25H46NO7P	LysoPE 20:3(2n isomer)	Lipids	LPE
Lmhp008718	C25H48NO7P	LysoPC 17:2	Lipids	LPC
Lmhp009590	C25H50NO7P	LysoPC 17:1	Lipids	LPC
Lmhp010515	C25H52NO7P	LysoPC 17:0(2n isomer)	Lipids	LPC
Hmqp006235	C26H46NO7P	LysoPC 18:4	Lipids	LPC
pmb0865	C26H48NO7P	LysoPC 18:3(2n isomer)	Lipids	LPC
pmb0854	C26H48NO7P	LysoPC 18:3	Lipids	LPC
pmd0136	C26H54NO7P	LysoPC 18:0(2n isomer)	Lipids	LPC
Lmhp008924	C27H50NO7P	LysoPC 19:3	Lipids	LPC
Lmhp007840	C27H52NO7P	LysoPC 19:2	Lipids	LPC
Lmhp010908	C27H54NO7P	LysoPC 19:1	Lipids	LPC
pmb2228	C27H56NO7P	LysoPC 19:0	Lipids	LPC
Lmhp009890	C28H52NO7P	LysoPC 20:3	Lipids	LPC
